# Supplementary material for: An in situ exploration of how Fe/N/C oxygen reduction catalysts evolve during synthesis under pyrolytic conditions
Source: Nat Commun. 2024 Jul 24;15:6229. doi: 10.1038/s41467-024-50629-x (PMC11266712; doi:10.1038/s41467-024-50629-x)
Supplement: Supplementary file 9 — Source data [file 41467_2024_50629_MOESM9_ESM.xlsx]

## Sheet: Figure 1
Figure 1a																			Figure 1f													Figure 1g					Figure 1h
2 Theta (degree)	Intensity (a.u.)																		0.015Fe-NC-500						0.015Fe-NC-RT							Temperature (oC)	Weight (%)	Temperature (oC)	m/z=44 Intensity (counts)		Temperature (oC)	Fe3+ percentage (%)	Fe2+ percentage (%)
	30 oC	150 oC	200 oC	350 oC	400 oC	450 oC	500 oC	550 oC	575 oC	600 oC	650 oC	700 oC	725 oC	750 oC	800 oC	850 oC	900 oC		B.E.(eV)	Raw	Intensity	Peak	Sum	Background	B.E.(eV)	Raw	Intensity	Peak	Sum	Background		26.24	99.5115	0	0.000738393		400	100	0
30	16	17	31	0	32	11	15	1	54	18	1	39	0	38	58	111	0		702.2	11040	6625.74	6621	6621	6625.74	702.2	6621	6625.74	6621	6621	6625.74		26.25	99.5108	1.3	0.000570888		500	100	0
30.02	16	17	31	0	32	11	15	1	54	18	1	39	0	38	58	111	0		702.3	11124	6626.86	6622.04	6622.04	6626.86	702.3	6684	6626.86	6622.04	6622.04	6626.86		26.25	99.5101	2.7	0.000454166		600	75.76	24.24
30.04	16	17	31	0	32	11	15	1	54	18	1	39	0	38	58	111	0		702.4	11066	6626.49	6621.57	6621.57	6626.49	702.4	6594	6626.49	6621.57	6621.57	6626.49		26.25	99.5095	4.1	0.000348839		700	46.24	53.76
30.06	20	15	30	2	31	14	17	1	47	18	3	38	2	37	52	100	0		702.5	11121	6626.07	6621.07	6621.07	6626.07	702.5	6591	6626.07	6621.07	6621.07	6626.07		26.26	99.5088	5.4	0.000288874		800	40.83	59.17
30.08	24	13	30	4	31	18	21	1	37	18	5	39	4	35	46	87	0		702.6	10992	6627.58	6622.48	6622.48	6627.58	702.6	6707	6627.58	6622.48	6622.48	6627.58		26.26	99.5081	6.8	0.000258117		900	30.56	69.44
30.1	29	12	28	8	27	25	24	1	23	19	7	35	7	31	34	65	0		702.7	11101	6627.68	6622.49	6622.49	6627.68	702.7	6623	6627.68	6622.49	6622.49	6627.68		26.26	99.5074	8.1	0.000183215
30.12	33	12	25	13	22	32	27	1	12	19	8	30	10	25	21	42	0		702.8	11276	6628.67	6623.39	6623.39	6628.67	702.8	6677	6628.67	6623.39	6623.39	6628.67		26.26	99.5067	9.5	0.000143165
30.14	35	16	21	18	15	37	27	0	4	19	6	22	12	19	11	22	0		702.9	11202	6629.8	6624.42	6624.42	6629.8	702.9	6686	6629.8	6624.42	6624.42	6629.8		26.27	99.506	10.8	0.000140841
30.16	33	23	18	22	9	40	25	0	0	17	4	15	13	12	3	8	0		703	11077	6631.33	6625.84	6625.84	6631.33	703	6711	6631.33	6625.84	6625.84	6631.33		26.27	99.5053	12.2	0.000126127
30.18	30	30	15	23	4	39	22	0	0	13	3	9	12	8	0	2	0		703.1	10952	6632.56	6626.96	6626.96	6632.56	703.1	6694	6632.56	6626.96	6626.96	6632.56		26.27	99.5046	13.5	8.46375e-05
30.2	28	35	13	22	1	34	18	0	0	8	5	5	10	4	0	0	1		703.2	11056	6632.42	6626.72	6626.72	6632.42	703.2	6612	6632.42	6626.72	6626.72	6632.42		26.28	99.5039	14.9	8.25354e-05
30.22	28	38	12	19	0	27	16	0	0	4	8	4	8	3	2	1	1		703.3	11147	6632.81	6627	6627	6632.81	703.3	6644	6632.81	6627	6627	6632.81		26.28	99.5031	16.2	8.98375e-05
30.24	30	35	12	15	0	20	16	0	0	1	13	5	7	3	5	4	1		703.4	11107	6631.96	6626.03	6626.03	6631.96	703.4	6568	6631.96	6626.03	6626.03	6631.96		26.28	99.5024	17.6	7.44589e-05
30.26	35	29	13	13	3	13	17	0	1	0	17	6	8	5	8	6	1		703.5	11104	6633.05	6627	6627	6633.05	703.5	6685	6633.05	6627	6627	6633.05		26.29	99.5017	19	6.45015e-05
30.28	40	21	17	13	6	9	19	0	0	1	18	7	10	9	11	8	1		703.6	11213	6633.41	6627.25	6627.25	6633.41	703.6	6642	6633.41	6627.25	6627.25	6633.41		26.29	99.5009	20.3	5.10038e-05
30.3	44	13	21	15	11	7	22	0	0	4	15	6	10	17	12	13	1		703.7	11213	6632.86	6626.57	6626.57	6632.86	703.7	6586	6632.86	6626.57	6626.57	6632.86		26.29	99.5002	21.7	6.83738e-05
30.32	45	8	27	16	15	7	24	0	3	7	13	5	10	28	12	19	2		703.8	10954	6633.02	6626.59	6626.59	6633.02	703.8	6628	6633.02	6626.59	6626.59	6633.02		26.29	99.4994	23	7.62291e-05
30.34	44	5	33	17	17	8	26	0	7	9	11	3	7	42	10	26	2		703.9	11142	6633.42	6626.86	6626.86	6633.42	703.9	6643	6633.42	6626.86	6626.86	6633.42		26.3	99.4986	24.4	5.56506e-05
30.36	40	6	39	16	18	9	25	0	12	9	10	3	5	54	8	33	2		704	11044	6634.15	6627.46	6627.46	6634.15	704	6663	6634.15	6627.46	6627.46	6634.15		26.3	99.4979	25.7	5.70888e-05
30.38	34	8	42	14	17	9	24	1	18	9	8	4	2	63	6	37	2		704.1	10969	6635.22	6628.39	6628.39	6635.22	704.1	6684	6635.22	6628.39	6628.39	6635.22		26.3	99.4971	27.1	5.94122e-05
30.4	29	11	43	12	15	8	22	2	22	7	8	5	1	65	5	37	2		704.2	11143	6635.48	6628.5	6628.5	6635.48	704.2	6635	6635.48	6628.5	6628.5	6635.48		26.31	99.4963	28.4	7.0144e-05
30.42	26	13	41	10	12	6	20	4	22	4	8	6	2	61	6	33	2		704.3	11030	6637.05	6629.92	6629.92	6637.05	704.3	6715	6637.05	6629.92	6629.92	6637.05		26.31	99.4955	29.8	7.18036e-05
30.44	25	14	36	10	10	5	18	7	17	2	5	7	4	54	8	28	3		704.4	11065	6637.47	6630.18	6630.18	6637.47	704.4	6646	6637.47	6630.18	6630.18	6637.47		26.31	99.4948	31.1	6.45015e-05
30.46	28	12	29	11	8	4	17	9	11	1	3	6	7	45	12	23	5		704.5	11153	6637.06	6629.6	6629.6	6637.06	704.5	6595	6637.06	6629.6	6629.6	6637.06		26.31	99.494	32.5	8.37524e-05
30.48	33	10	22	12	6	4	16	9	7	1	2	5	13	40	19	22	8		704.6	11145	6638.79	6631.17	6631.17	6638.79	704.6	6725	6638.79	6631.17	6631.17	6638.79		26.32	99.4932	33.9	5.59825e-05
30.5	39	8	15	12	4	5	14	9	4	2	2	3	19	39	28	26	11		704.7	10997	6637.55	6629.76	6629.76	6637.55	704.7	6545	6637.55	6629.76	6629.76	6637.55		26.32	99.4923	35.2	6.11824e-05
30.52	44	7	9	12	4	7	12	7	5	4	3	2	26	40	37	33	15		704.8	10948	6638.09	6630.12	6630.12	6638.09	704.8	6652	6638.09	6630.12	6630.12	6638.09		26.32	99.4915	36.6	5.78633e-05
30.54	46	8	6	12	4	9	10	4	8	5	4	4	33	41	44	40	18		704.9	11094	6638.47	6630.32	6630.32	6638.47	704.9	6642	6638.47	6630.32	6630.32	6638.47		26.33	99.4907	37.9	5.87484e-05
30.56	45	11	6	12	6	10	10	2	13	6	5	6	37	39	49	46	20		705	11165	6638.62	6630.28	6630.28	6638.62	705	6628	6638.62	6630.28	6630.28	6638.62		26.33	99.4899	39.3	5.21102e-05
30.58	41	15	7	12	10	11	12	1	16	6	5	10	37	34	50	46	21		705.1	11188	6639.97	6631.43	6631.43	6639.97	705.1	6700	6639.97	6631.43	6631.43	6639.97		26.33	99.4891	40.6	6.37271e-05
30.6	36	20	10	14	15	12	16	1	17	4	3	12	33	27	48	43	20		705.2	11072	6642.83	6634.08	6634.09	6642.83	705.2	6793	6642.83	6634.08	6634.09	6642.83		26.33	99.4882	42	3.73954e-05
30.62	33	24	13	16	19	13	21	3	19	3	3	13	27	21	44	37	18		705.3	11105	6642.78	6633.82	6633.82	6642.77	705.3	6618	6642.78	6633.82	6633.82	6642.77		26.34	99.4874	43.4	6.94802e-05
30.64	32	26	17	17	22	14	26	7	20	1	5	13	20	21	38	31	15		705.4	11074	6643.15	6633.97	6633.98	6643.15	705.4	6643	6643.15	6633.97	6633.98	6643.15		26.34	99.4866	44.7	4.15996e-05
30.66	35	27	20	17	21	16	29	10	18	0	9	14	14	24	31	28	12		705.5	10843	6643.3	6633.89	6633.9	6643.29	705.5	6629	6643.3	6633.89	6633.9	6643.29		26.34	99.4857	46.1	6.68249e-05
30.68	39	27	23	16	18	19	31	12	15	0	13	18	11	32	24	29	9		705.6	10895	6644.14	6634.48	6634.5	6644.12	705.6	6670	6644.14	6634.48	6634.5	6644.12		26.34	99.4849	47.4	8.77354e-05
30.7	42	26	25	14	13	22	31	12	10	0	14	23	11	41	19	34	7		705.7	10972	6645.42	6635.51	6635.54	6645.4	705.7	6697	6645.42	6635.51	6635.54	6645.4		26.35	99.484	48.8	6.47228e-05
30.72	43	26	26	13	8	26	32	10	6	0	15	31	11	51	15	40	6		705.8	10998	6646.8	6636.62	6636.66	6646.76	705.8	6703	6646.8	6636.62	6636.66	6646.76		26.35	99.4831	50.2	6.29526e-05
30.74	41	25	26	12	5	29	33	8	1	0	14	37	11	59	14	47	6		705.9	11170	6647.08	6636.61	6636.67	6647.01	705.9	6636	6647.08	6636.61	6636.67	6647.01		26.35	99.4823	51.5	7.96588e-05
30.76	37	23	25	11	5	30	36	7	0	0	17	39	9	65	19	53	7		706	11119	6646.15	6635.37	6635.46	6646.05	706	6561	6646.15	6635.37	6635.46	6646.05		26.36	99.4814	52.8	6.33952e-05
30.78	33	21	22	13	7	31	39	9	3	1	24	36	8	68	29	56	9		706.1	11095	6646.89	6635.77	6635.92	6646.74	706.1	6660	6646.89	6635.77	6635.92	6646.74		26.36	99.4805	54.2	4.1489e-05
30.8	32	19	19	15	10	31	40	14	9	1	32	29	8	67	41	56	10		706.2	11128	6648.33	6636.84	6637.07	6648.11	706.2	6701	6648.33	6636.84	6637.07	6648.11		26.36	99.4796	55.5	8.34205e-05
30.82	35	15	15	19	12	29	39	22	16	1	40	21	10	59	53	53	10		706.3	11161	6647.01	6635.1	6635.44	6646.68	706.3	6531	6647.01	6635.1	6635.44	6646.68		26.37	99.4787	56.9	7.15823e-05
30.84	41	11	12	22	13	28	35	29	23	2	39	14	16	47	61	47	9		706.4	11099	6647.32	6634.94	6635.43	6646.83	706.4	6625	6647.32	6634.94	6635.43	6646.83		26.37	99.4778	58.2	7.11398e-05
30.86	50	8	10	24	12	26	31	34	27	2	30	10	24	34	62	39	7		706.5	11065	6649.45	6636.5	6637.22	6648.73	706.5	6730	6649.45	6636.5	6637.22	6648.73		26.37	99.4769	59.6	7.19142e-05
30.88	56	7	9	25	11	25	29	35	24	2	19	9	31	22	57	31	4		706.6	11260	6649.92	6636.29	6637.34	6648.88	706.6	6624	6649.92	6636.29	6637.34	6648.88		26.37	99.476	61	7.92163e-05
30.9	60	8	11	22	9	25	31	32	16	2	11	9	35	18	48	25	2		706.7	11136	6651.56	6637.11	6638.62	6650.06	706.7	6686	6651.56	6637.11	6638.62	6650.06		26.38	99.4751	62.3	6.60505e-05
30.92	58	9	13	17	7	25	36	27	10	2	7	9	35	21	41	23	1		706.8	11258	6653.99	6638.51	6640.66	6651.84	706.8	6722	6653.99	6638.51	6640.66	6651.84		26.38	99.4742	63.7	6.01867e-05
30.94	51	11	16	11	5	25	43	22	6	2	9	8	30	32	37	24	1		706.9	11184	6653.95	6637.18	6640.23	6650.91	706.9	6558	6653.95	6637.18	6640.23	6650.91		26.38	99.4733	65	5.26633e-05
30.96	43	13	18	5	4	25	49	19	9	2	14	7	24	47	36	29	2		707	11379	6655.04	6636.62	6640.9	6650.76	707	6603	6655.04	6636.62	6640.9	6650.76		26.39	99.4724	66.4	5.91909e-05
30.98	35	14	19	3	4	25	52	18	18	2	22	8	19	63	37	35	4		707.1	11262	6658.39	6637.86	6643.81	6652.44	707.1	6712	6658.39	6637.86	6643.81	6652.44		26.39	99.4714	67.7	5.48761e-05
31	30	13	18	5	4	24	50	19	32	1	26	9	19	76	39	39	6		707.2	11503	6662.32	6639.06	6647.29	6654.1	707.2	6711	6662.32	6639.06	6647.29	6654.1		26.39	99.4705	69.1	5.38804e-05
31.02	28	10	15	13	7	23	45	22	45	1	25	13	27	84	39	40	8		707.3	11479	6665.35	6638.59	6649.85	6654.09	707.3	6610	6665.35	6638.59	6649.85	6654.09		26.39	99.4696	70.4	7.0144e-05
31.04	30	8	12	25	11	22	38	25	52	0	23	20	40	87	37	38	10		707.4	11635	6668.13	6636.83	6652.13	6652.84	707.4	6532	6668.13	6636.83	6652.13	6652.84		26.4	99.4686	71.8	7.49014e-05
31.06	34	7	9	38	15	21	32	27	54	0	20	29	55	85	36	33	11		707.5	11692	6674.72	6637.59	6658.19	6654.12	707.5	6683	6674.72	6637.59	6658.19	6654.12		26.4	99.4677	73.1	4.35911e-05
31.08	39	8	7	47	19	21	28	30	50	0	16	38	67	79	39	29	11		707.6	11647	6685.54	6640.95	6668.47	6658.03	707.6	6842	6685.54	6640.95	6668.47	6658.03		26.4	99.4667	74.5	4.77953e-05
31.1	45	10	6	51	22	21	27	32	39	2	13	46	72	70	46	26	11		707.7	11619	6695.95	6641.84	6678.29	6659.5	707.7	6695	6695.95	6641.84	6678.29	6659.5		26.4	99.4657	75.8	5.38804e-05
31.12	50	15	6	49	21	22	27	35	30	6	12	53	68	61	58	27	11		707.8	11671	6707.67	6641.53	6689.41	6659.79	707.8	6623	6707.67	6641.53	6689.41	6659.79		26.41	99.4648	77.2	5.25527e-05
31.14	54	19	8	42	17	22	28	37	24	10	15	57	56	53	69	30	12		707.9	11798	6725.78	6644.5	6706.89	6663.4	707.9	6822	6725.78	6644.5	6706.89	6663.4		26.41	99.4638	78.6	4.54719e-05
31.16	57	22	10	34	12	22	29	37	23	15	23	57	40	45	80	35	13		708	12050	6745.96	6645.79	6726.4	6665.36	708	6723	6745.96	6645.79	6726.4	6665.36		26.41	99.4628	79.9	5.75314e-05
31.18	59	23	12	29	6	22	27	34	26	17	32	53	25	39	86	41	15		708.1	11796	6770.64	6647.09	6750.37	6667.36	708.1	6725	6770.64	6647.09	6750.37	6667.36		26.42	99.4619	81.3	4.32592e-05
31.2	57	21	14	27	2	21	25	28	35	16	40	46	17	36	87	47	18		708.2	12148	6799.86	6647.6	6778.85	6668.62	708.2	6678	6799.86	6647.6	6778.85	6668.62		26.42	99.4609	82.6	4.65783e-05
31.22	53	17	14	29	1	21	23	22	45	13	48	37	15	34	85	56	21		708.3	12321	6836.67	6649.48	6814.87	6671.28	708.3	6762	6836.67	6649.48	6814.87	6671.28		26.42	99.4599	84	4.30379e-05
31.24	46	12	14	32	2	24	23	14	49	11	51	27	22	32	81	65	23		708.4	12189	6881.73	6652.39	6859.1	6675.02	708.4	6826	6881.73	6652.39	6859.1	6675.02		26.42	99.4589	85.3	5.59825e-05
31.26	40	8	13	33	6	28	26	9	46	10	47	18	32	31	75	74	25		708.5	12217	6933.23	6653.53	6909.72	6677.04	708.5	6722	6933.23	6653.53	6909.72	6677.04		26.43	99.4579	86.7	5.93016e-05
31.28	34	5	11	30	10	35	32	10	39	14	37	12	42	28	69	80	25		708.6	12210	6995.73	6656.42	6971.29	6680.86	708.6	6829	6995.73	6656.42	6971.29	6680.86		26.43	99.4569	88	4.83485e-05
31.3	31	4	9	24	15	43	39	17	29	21	24	10	47	26	62	80	24		708.7	12243	7069.14	6659.86	7043.7	6685.3	708.7	6866	7069.14	6659.86	7043.7	6685.3		26.43	99.4559	89.4	5.83058e-05
31.32	29	5	7	16	18	49	45	30	21	29	17	12	47	27	55	73	22		708.8	12212	7153.78	6663.3	7127.29	6689.8	708.8	6869	7153.78	6663.3	7127.29	6689.8		26.43	99.4549	90.7	4.66889e-05
31.34	28	9	6	8	20	52	47	49	17	35	17	18	43	32	48	60	19		708.9	12431	7253.83	6669.92	7226.2	6697.55	708.9	7066	7253.83	6669.92	7226.2	6697.55		26.44	99.4539	92.1	4.70209e-05
31.36	27	13	5	3	21	52	44	67	20	35	24	27	38	42	44	43	16		709	12345	7368.58	6678.41	7339.75	6707.24	709	7186	7368.58	6678.41	7339.75	6707.24		26.44	99.4529	93.4	5.95229e-05
31.38	26	16	5	0	22	47	38	82	26	30	36	36	35	55	43	26	14		709.1	12296	7499	6689.14	7468.87	6719.27	709.1	7331	7499	6689.14	7468.87	6719.27		26.44	99.4518	94.8	5.04506e-05
31.4	24	19	5	0	23	40	31	87	29	22	48	42	35	64	47	13	13		709.2	12568	7646.19	6702.87	7614.65	6734.41	709.2	7524	7646.19	6702.87	7614.65	6734.41		26.45	99.4508	96.2	4.94549e-05
31.42	24	20	6	2	24	32	25	84	28	13	50	45	38	67	55	8	14		709.3	12603	7812.19	6721.85	7779.12	6754.92	709.3	7857	7812.19	6721.85	7779.12	6754.92		26.45	99.4498	97.5	6.63824e-05
31.44	26	19	8	7	25	25	24	75	23	9	43	45	41	63	66	9	15		709.4	12449	7993.15	6742.49	7958.41	6777.23	709.4	7977	7993.15	6742.49	7958.41	6777.23		26.45	99.4487	98.9	5.89697e-05
31.46	30	17	11	14	25	21	26	64	19	8	32	45	42	52	76	18	18		709.5	12442	8187.64	6764.39	8151.06	6800.96	709.5	8074	8187.64	6764.39	8151.06	6800.96		26.45	99.4477	100.2	5.28846e-05
31.48	34	15	14	20	24	20	32	57	11	11	25	43	40	38	81	31	21		709.6	12632	8398.85	6791.92	8360.24	6830.54	709.6	8439	8398.85	6791.92	8360.24	6830.54		26.46	99.4466	101.6	6.15143e-05
31.5	37	15	16	25	21	20	37	55	8	14	21	41	35	27	77	47	24		709.7	12624	8625.78	6825.7	8584.89	6866.6	709.7	8846	8625.78	6825.7	8584.89	6866.6		26.46	99.4456	102.9	5.68676e-05
31.52	36	14	18	27	19	21	39	59	10	15	23	37	30	20	65	61	25		709.8	12458	8862.9	6862.64	8819.44	6906.1	709.8	9072	8862.9	6862.64	8819.44	6906.1		26.46	99.4445	104.3	3.47401e-05
31.54	33	15	18	24	18	21	37	64	17	14	25	31	27	20	49	71	26		709.9	12447	9109.73	6904.64	9063.35	6951.02	709.9	9417	9109.73	6904.64	9063.35	6951.02		26.47	99.4435	105.6	5.034e-05
31.56	26	16	17	19	20	21	32	66	24	10	24	23	27	24	34	74	25		710	12682	9361.1	6949.79	9311.38	6999.51	710	9650	9361.1	6949.79	9311.38	6999.51		26.47	99.4424	107	6.72675e-05
31.58	20	16	15	12	23	20	26	64	29	7	19	17	30	34	27	70	23		710.1	12606	9614.81	6999.09	9561.23	7052.66	710.1	9948	9614.81	6999.09	9561.23	7052.66		26.47	99.4413	108.3	5.63144e-05
31.6	15	15	12	6	26	21	20	58	28	6	12	15	34	49	26	58	20		710.2	12774	9863.92	7049.05	9805.88	7107.09	710.2	10037	9863.92	7049.05	9805.88	7107.09		26.47	99.4403	109.7	5.63144e-05
31.62	14	14	10	3	28	23	17	51	26	9	9	18	36	68	33	43	17		710.3	12828	10106.6	7101.77	10043.4	7165.02	710.3	10255	10106.6	7101.77	10043.4	7165.02		26.48	99.4392	111.1	7.47908e-05
31.64	16	13	9	2	28	27	17	45	19	17	9	26	35	88	41	29	15		710.4	12676	10341.9	7159.62	10272.5	7228.98	710.4	10620	10341.9	7159.62	10272.5	7228.98		26.48	99.4381	112.4	5.5208e-05
31.66	19	12	8	5	26	31	18	44	15	28	13	36	31	105	45	19	14		710.5	12668	10561.2	7218.02	10484.7	7294.53	710.5	10711	10561.2	7218.02	10484.7	7294.53		26.48	99.437	113.8	4.95655e-05
31.68	24	10	9	9	23	34	19	47	15	38	20	43	25	112	44	14	15		710.6	12799	10764.2	7279.52	10679.3	7364.44	710.6	10958	10764.2	7279.52	10679.3	7364.44		26.49	99.436	115.1	6.43909e-05
31.7	27	8	10	13	20	36	18	52	19	43	25	45	19	108	39	14	17		710.7	12792	10942.1	7338.29	10847.3	7433.08	710.7	10853	10942.1	7338.29	10847.3	7433.08		26.49	99.4349	116.5	5.37697e-05
31.72	28	7	11	18	18	34	16	56	25	44	27	41	15	92	37	16	19		710.8	12673	11096.2	7398.12	10989.8	7504.48	710.8	10977	11096.2	7398.12	10989.8	7504.48		26.49	99.4338	117.8	3.80592e-05
31.74	27	5	13	20	16	30	14	57	28	39	25	33	14	70	39	18	22		710.9	12817	11225.3	7459.49	11105.4	7579.37	710.9	11130	11225.3	7459.49	11105.4	7579.37		26.49	99.4327	119.2	5.75314e-05
31.76	24	4	15	21	15	24	12	54	22	33	20	23	16	49	47	20	25		711	12789	11326	7520.11	11190.4	7655.73	711	11146	11326	7520.11	11190.4	7655.73		26.5	99.4316	120.5	7.49014e-05
31.78	21	4	18	19	12	18	11	48	14	28	15	16	21	35	60	20	28		711.1	12799	11398.6	7580.58	11244.8	7734.43	711.1	11197	11398.6	7580.58	11244.8	7734.43		26.5	99.4305	121.9	7.67823e-05
31.8	18	6	22	16	10	14	11	42	8	26	8	12	29	30	71	22	29		711.2	12882	11444.9	7642.22	11270	7817.08	711.2	11329	11444.9	7642.22	11270	7817.08		26.5	99.4294	123.2	5.25527e-05
31.82	15	11	26	12	8	12	11	37	9	28	4	11	40	31	78	25	30		711.3	12807	11461.6	7700.69	11262.7	7899.6	711.3	11198	11461.6	7700.69	11262.7	7899.6		26.5	99.4282	124.6	4.21528e-05
31.84	13	17	30	10	8	12	11	35	16	30	3	12	52	36	78	30	29		711.4	12719	11454.2	7759.55	11228	7985.8	711.4	11280	11454.2	7759.55	11228	7985.8		26.51	99.4271	126	7.21355e-05
31.86	13	24	33	9	11	13	11	36	30	31	3	13	60	39	70	36	27		711.5	12694	11424.7	7818.28	11167.6	8075.35	711.5	11331	11424.7	7818.28	11167.6	8075.35		26.51	99.426	127.3	6.771e-05
31.88	15	30	36	12	16	16	12	39	44	31	9	13	62	37	57	41	25		711.6	12778	11372.5	7873.31	11080.9	8164.86	711.6	11165	11372.5	7873.31	11080.9	8164.86		26.51	99.4249	128.7	5.87484e-05
31.9	20	35	36	15	21	18	13	43	49	30	16	12	57	32	41	41	23		711.7	12724	11303.1	7926.98	10973.3	8256.79	711.7	11137	11303.1	7926.98	10973.3	8256.79		26.51	99.4237	130	6.5276e-05
31.92	25	36	35	19	25	19	16	47	44	30	23	12	46	26	25	38	22		711.8	12694	11222.6	7981.5	10850.7	8353.33	711.8	11242	11222.6	7981.5	10850.7	8353.33		26.52	99.4226	131.4	6.98121e-05
31.94	29	34	32	23	25	19	20	49	31	30	32	14	33	23	15	33	21		711.9	12553	11131	8033.42	10713.4	8451.03	711.9	11139	11131	8033.42	10713.4	8451.03		26.52	99.4215	132.7	5.28846e-05
31.96	32	29	27	25	22	18	25	48	17	33	38	16	26	24	10	29	20		712	12541	11031.4	8081.89	10564.5	8548.79	712	10981	11031.4	8081.89	10564.5	8548.79		26.52	99.4203	134.1	6.0408e-05
31.98	30	23	21	25	17	17	30	44	6	36	44	19	26	26	13	30	19		712.1	12527	10928.8	8128.64	10409.3	8648.1	712.1	10925	10928.8	8128.64	10409.3	8648.1		26.53	99.4192	135.4	7.13611e-05
32	26	17	16	24	11	17	33	37	3	40	46	20	34	27	22	36	18		712.2	12615	10823.7	8171.14	10248.9	8746.02	712.2	10713	10823.7	8171.14	10248.9	8746.02		26.53	99.4181	136.8	5.02293e-05
32.02	20	13	11	22	8	18	34	28	7	45	43	19	44	26	33	45	16		712.3	12507	10722.9	8213.12	10090.4	8845.68	712.3	10724	10722.9	8213.12	10090.4	8845.68		26.53	99.4169	138.1	6.18462e-05
32.04	14	11	8	19	6	20	32	18	15	48	40	17	51	22	41	56	14		712.4	12616	10628.6	8254.82	9936.77	8946.67	712.4	10749	10628.6	8254.82	9936.77	8946.67		26.53	99.4157	139.5	4.95655e-05
32.06	10	10	5	16	7	22	27	10	22	50	32	13	53	18	45	62	12		712.5	12611	10544	8297.61	9792.2	9049.42	712.5	10857	10544	8297.61	9792.2	9049.42		26.54	99.4146	140.9	6.17356e-05
32.08	8	11	4	13	8	26	22	5	25	48	23	11	48	16	43	62	10		712.6	12471	10464.1	8335.54	9652.65	9146.99	712.6	10604	10464.1	8335.54	9652.65	9146.99		26.54	99.4134	142.2	5.46548e-05
32.1	9	12	4	11	8	28	17	5	23	42	16	11	39	17	35	55	9		712.7	12542	10390.4	8369.75	9520.75	9239.36	712.7	10416	10390.4	8369.75	9520.75	9239.36		26.54	99.4122	143.6	4.54719e-05
32.12	13	13	4	10	8	30	13	11	17	32	10	13	30	23	25	43	9		712.8	12491	10325.6	8403.19	9400.77	9328.04	712.8	10403	10325.6	8403.19	9400.77	9328.04		26.54	99.4111	144.9	5.59825e-05
32.14	17	12	5	11	8	29	10	21	11	20	9	15	23	30	16	29	9		712.9	12359	10268.7	8435.56	9292.94	9411.31	712.9	10372	10268.7	8435.56	9292.94	9411.31		26.55	99.4099	146.3	6.99228e-05
32.16	20	11	6	13	8	27	8	33	7	10	10	17	19	36	9	17	9		713	12571	10215.6	8464.13	9194.97	9484.79	713	10173	10215.6	8464.13	9194.97	9484.79		26.55	99.4087	147.6	7.5344e-05
32.18	21	9	8	15	9	23	7	44	5	6	12	16	18	36	5	9	9		713.1	12364	10169	8493.19	9111.01	9551.2	713.1	10231	10169	8493.19	9111.01	9551.2		26.55	99.4075	149	7.19142e-05
32.2	20	6	10	16	11	18	6	51	6	9	17	13	17	32	6	5	9		713.2	12513	10123.5	8519.27	9037.16	9605.63	713.2	10079	10123.5	8519.27	9037.16	9605.63		26.56	99.4064	150.3	5.83058e-05
32.22	17	4	13	16	13	13	5	53	6	19	19	8	18	24	11	6	9		713.3	12430	10078.7	8543.68	8974.26	9648.12	713.3	10004	10078.7	8543.68	8974.26	9648.12		26.56	99.4052	151.7	6.17356e-05
32.24	14	4	16	15	14	9	4	51	6	30	20	4	20	16	18	9	8		713.4	12347	10034.6	8568.2	8923.19	9679.64	713.4	10035	10034.6	8568.2	8923.19	9679.64		26.56	99.404	153	6.20675e-05
32.26	11	6	18	15	13	5	4	47	4	40	20	1	22	10	25	12	8		713.5	12406	9990.7	8593.44	8883.71	9700.44	713.5	10103	9990.7	8593.44	8883.71	9700.44		26.56	99.4028	154.4	7.291e-05
32.28	10	10	20	15	11	3	6	44	3	46	18	1	24	9	29	15	8		713.6	12403	9940.96	8614.24	8849.62	9705.58	713.6	9858	9940.96	8614.24	8849.62	9705.58		26.57	99.4016	155.8	6.02973e-05
32.3	8	15	20	16	8	2	8	44	6	46	16	2	26	13	29	17	8		713.7	12438	9887.91	8633.44	8822.71	9698.64	713.7	9782	9887.91	8633.44	8822.71	9698.64		26.57	99.4004	157.1	7.22461e-05
32.32	8	22	19	18	6	1	12	45	12	44	14	4	25	18	25	17	9		713.8	12303	9831.36	8650.67	8801.62	9680.4	713.8	9681	9831.36	8650.67	8801.62	9680.4		26.57	99.3992	158.5	7.30206e-05
32.34	7	29	17	19	6	0	17	47	20	43	12	5	23	23	19	17	9		713.9	12356	9774.94	8669.2	8788.58	9655.56	713.9	9778	9774.94	8669.2	8788.58	9655.56		26.57	99.398	159.8	7.27993e-05
32.36	7	33	15	20	8	0	22	48	27	45	10	6	19	26	14	17	10		714	12266	9715.98	8685.66	8779.3	9622.34	714	9670	9715.98	8685.66	8779.3	9622.34		26.58	99.3968	161.2	6.59398e-05
32.38	6	35	12	19	11	0	26	45	30	47	8	6	15	27	11	17	10		714.1	12399	9657.77	8702.64	8775.48	9584.93	714.1	9718	9657.77	8702.64	8775.48	9584.93		26.58	99.3955	162.5	6.67143e-05
32.4	5	33	10	17	14	0	28	40	30	47	6	4	12	28	11	17	10		714.2	12325	9595.9	8715.06	8771.24	9539.71	714.2	9458	9595.9	8715.06	8771.24	9539.71		26.58	99.3943	163.9	4.82379e-05
32.42	4	29	9	14	17	1	27	34	27	44	3	3	10	28	14	18	10		714.3	12306	9538.22	8729.99	8772.97	9495.23	714.3	9623	9538.22	8729.99	8772.97	9495.23		26.59	99.3931	165.2	6.32845e-05
32.44	4	24	8	12	17	2	23	29	21	38	1	1	7	27	17	17	10		714.4	12130	9478.9	8741.07	8773.68	9446.29	714.4	9404	9478.9	8741.07	8773.68	9446.29		26.59	99.3919	166.6	7.11398e-05
32.46	4	19	7	11	16	4	18	27	16	32	0	0	4	25	18	17	11		714.5	12041	9420.94	8750.68	8775.21	9396.4	714.5	9325	9420.94	8750.68	8775.21	9396.4		26.59	99.3906	167.9	5.53186e-05
32.48	5	16	7	11	13	6	13	25	13	29	0	1	2	21	16	16	12		714.6	12134	9367.21	8761.27	8779.58	9348.9	714.6	9395	9367.21	8761.27	8779.58	9348.9		26.59	99.3894	169.3	6.92589e-05
32.5	6	15	8	13	9	6	11	26	9	30	0	2	1	16	14	16	14		714.7	12071	9317.12	8771.94	8785.49	9303.58	714.7	9410	9317.12	8771.94	8785.49	9303.58		26.6	99.3882	170.7	7.06972e-05
32.52	6	17	9	17	6	7	11	27	6	33	0	4	3	11	11	17	16		714.8	12112	9269.81	8781.46	8791.4	9259.87	714.8	9351	9269.81	8781.46	8791.4	9259.87		26.6	99.3869	172	7.05866e-05
32.54	6	21	11	23	5	7	15	28	3	33	2	7	9	6	10	19	18		714.9	12131	9225.66	8790.1	8797.34	9218.43	714.9	9307	9225.66	8790.1	8797.34	9218.43		26.6	99.3857	173.4	6.6493e-05
32.56	5	26	14	29	6	6	20	31	2	30	6	8	18	3	11	23	19		715	12165	9183.96	8796.98	8802.2	9178.74	715	9208	9183.96	8796.98	8802.2	9178.74		26.6	99.3844	174.7	4.67996e-05
32.58	3	30	17	33	9	7	23	34	2	22	11	8	29	1	14	27	19		715.1	12219	9144.53	8801.89	8805.63	9140.79	715.1	9096	9144.53	8801.89	8805.63	9140.79		26.61	99.3832	176.1	7.96588e-05
32.6	2	34	19	35	14	10	25	36	3	14	16	7	38	0	17	30	18		715.2	12164	9109.46	8807.02	8809.68	9106.81	715.2	9114	9109.46	8807.02	8809.68	9106.81		26.61	99.3819	177.4	7.10291e-05
32.62	2	36	21	34	19	14	24	38	5	11	19	5	43	0	19	31	16		715.3	12083	9077.69	8811.35	8813.22	9075.82	715.3	9070	9077.69	8811.35	8813.22	9075.82		26.61	99.3807	178.8	7.49014e-05
32.64	3	36	22	30	24	19	21	38	9	16	18	3	45	1	19	30	14		715.4	12141	9048.24	8814.11	8815.41	9046.93	715.4	8979	9048.24	8814.11	8815.41	9046.93		26.61	99.3794	180.1	7.40163e-05
32.66	5	35	22	26	28	26	18	35	10	27	13	1	41	2	16	27	12		715.5	12167	9025.6	8819.96	8820.86	9024.69	715.5	9170	9025.6	8819.96	8820.86	9024.69		26.62	99.3781	181.5	7.15823e-05
32.68	7	31	21	22	31	33	17	32	9	39	8	2	34	4	13	23	11		715.6	12180	9006.51	8825.91	8826.53	9005.89	715.6	9182	9006.51	8825.91	8826.53	9005.89		26.62	99.3769	182.8	7.73355e-05
32.7	9	27	19	20	31	38	19	28	8	48	4	3	26	7	10	19	10		715.7	12228	8988.72	8829.99	8830.41	8988.3	715.7	9074	8988.72	8829.99	8830.41	8988.3		26.62	99.3756	184.2	7.49014e-05
32.72	11	22	17	21	31	41	25	25	5	49	0	5	19	10	8	15	10		715.8	12007	8971.59	8831.83	8832.12	8971.31	715.8	8942	8971.59	8831.83	8832.12	8971.31		26.62	99.3743	185.6	6.09611e-05
32.74	11	18	15	24	32	41	33	24	3	44	0	6	13	13	7	12	11		715.9	11940	8958.69	8835.31	8835.5	8958.5	715.9	9043	8958.69	8835.31	8835.5	8958.5		26.63	99.373	186.9	6.5276e-05
32.76	10	16	14	29	35	38	42	23	2	36	0	7	9	14	7	10	12		716	12169	8947.05	8837.72	8837.85	8946.92	716	8982	8947.05	8837.72	8837.85	8946.92		26.63	99.3717	188.3	6.6493e-05
32.78	8	16	14	35	41	35	51	22	1	29	3	7	7	13	6	7	13		716.1	11962	8935.39	8838.09	8838.17	8935.31	716.1	8860	8935.39	8838.09	8838.17	8935.31		26.63	99.3705	189.6	7.52334e-05
32.8	7	18	16	40	50	33	57	21	1	26	7	6	7	10	5	6	13		716.2	12013	8926.99	8839.94	8840	8926.93	716.2	8951	8926.99	8839.94	8840	8926.93		26.63	99.3692	191	6.05186e-05
32.82	5	22	17	45	61	34	61	18	0	27	12	4	8	7	4	7	13		716.3	12064	8923.12	8844.81	8844.85	8923.09	716.3	9136	8923.12	8844.81	8844.85	8923.09		26.64	99.3679	192.3	7.88844e-05
32.84	4	24	20	48	73	42	63	16	0	29	16	3	10	3	3	8	12		716.4	12123	8918.17	8847.3	8847.32	8918.15	716.4	8996	8918.17	8847.3	8847.32	8918.15		26.64	99.3666	193.7	8.7846e-05
32.86	3	24	21	49	83	55	64	14	2	29	17	2	12	1	2	11	10		716.5	11987	8912.22	8847.67	8847.68	8912.2	716.5	8870	8912.22	8847.67	8847.68	8912.2		26.64	99.3653	195	6.48335e-05
32.88	3	22	22	49	91	73	66	15	7	28	14	2	15	1	4	13	8		716.6	11967	8906.12	8846.97	8846.98	8906.11	716.6	8805	8906.12	8846.97	8846.98	8906.11		26.65	99.364	196.4	6.771e-05
32.9	2	18	21	48	100	94	71	21	14	23	10	3	18	1	5	14	7		716.7	12006	8902.7	8848.19	8848.19	8902.7	716.7	8921	8902.7	8848.19	8848.19	8902.7		26.65	99.3627	197.7	7.4127e-05
32.92	1	12	19	45	110	115	79	30	22	17	5	4	21	2	8	14	6		716.8	12142	8901.78	8851.24	8851.25	8901.77	716.8	9034	8901.78	8851.24	8851.25	8901.77		26.65	99.3613	199.1	8.08759e-05
32.94	1	8	16	43	122	133	91	41	27	12	2	5	22	2	9	12	7		716.9	11828	8901.09	8854	8854	8901.09	716.9	9019	8901.09	8854	8854	8901.09		26.65	99.36	200.5	6.84845e-05
32.96	0	5	12	43	136	144	104	51	27	9	0	4	21	3	10	9	9		717	11894	8898.08	8854	8854	8898.08	717	8854	8898.08	8854	8854	8898.08		26.66	99.3587	201.8	5.58718e-05
32.98	0	4	10	45	149	149	117	57	23	8	0	3	18	3	10	5	12		717.1	12063					717.1	8958						26.66	99.3574	203.2	8.35312e-05
33	0	5	8	50	157	146	125	58	16	10	0	2	14	5	10	2	16		717.2	12044					717.2	9025						26.66	99.3561	204.5	7.02547e-05
33.02	0	8	8	56	158	139	127	54	10	16	0	1	10	7	9	1	19		717.3	12001					717.3	8921						26.66	99.3547	205.9	7.31312e-05
33.04	1	10	8	62	149	129	122	45	7	23	0	0	6	9	8	1	21		717.4	12106					717.4	9026						26.67	99.3534	207.2	8.93949e-05
33.06	1	12	10	65	132	119	110	35	7	30	0	0	5	11	6	2	21		717.5	11879					717.5	8921						26.67	99.3521	208.6	9.40417e-05
33.08	1	13	11	63	111	109	96	25	8	34	1	0	5	11	4	5	21		717.6	11926					717.6	9056						26.67	99.3507	209.9	8.60758e-05
33.1	1	12	12	56	91	100	81	18	6	35	2	0	5	10	3	8	19		717.7	12072					717.7	9161						26.67	99.3494	211.3	6.91483e-05
33.12	1	11	12	46	76	91	67	14	5	33	3	0	5	7	3	11	17		717.8	12019					717.8	9072						26.68	99.3481	212.6	9.01694e-05
33.14	1	9	11	34	67	81	54	13	4	30	4	0	4	4	6	12	16		717.9	12022					717.9	9078						26.68	99.3467	214	9.58119e-05
33.16	1	6	10	24	63	70	44	12	5	29	4	0	3	2	11	12	15		718	11988					718	9060						26.68	99.3454	215.4	8.03227e-05
33.18	2	4	10	17	61	57	35	11	7	31	4	0	3	1	18	11	16		718.1	11903					718.1	9126						26.68	99.344	216.7	7.85525e-05
33.2	2	2	9	14	56	44	27	9	11	34	3	0	4	0	23	8	18		718.2	11902					718.2	9111						26.69	99.3427	218.1	5.91909e-05
33.22	2	1	9	13	47	31	20	7	13	35	3	0	6	0	26	5	22		718.3	12053					718.3	9194						26.69	99.3413	219.4	8.61865e-05
33.24	2	1	9	13	35	21	15	5	11	33	3	0	8	1	24	3	26		718.4	12081					718.4	9185						26.69	99.3399	220.8	8.64077e-05
33.26	1	1	8	13	21	13	12	5	7	26	4	0	9	1	19	1	29		718.5	11833					718.5	9206						26.69	99.3386	222.1	7.47908e-05
33.28	1	2	7	12	11	8	13	6	5	17	4	0	8	1	12	0	31		718.6	11810					718.6	9217						26.7	99.3372	223.5	7.7778e-05
33.3	0	3	5	11	6	6	15	9	5	10	4	0	6	2	6	0	32		718.7	11968					718.7	9296						26.7	99.3358	224.8	8.61865e-05
33.32	0	4	4	9	8	5	18	11	7	5	3	0	3	4	2	1	30		718.8	11895					718.8	9097						26.7	99.3345	226.2	7.13611e-05
33.34	0	4	3	6	16	5	20	13	11	4	2	0	1	6	0	2	27		718.9	11998					718.9	9204						26.71	99.3331	227.5	7.73355e-05
33.36	0	4	3	4	25	6	20	13	13	5	1	0	1	8	0	4	22		719	12139					719	9217						26.71	99.3317	228.9	0.000107208
33.38	0	4	3	3	34	8	18	13	12	7	0	0	2	9	0	6	17		719.1	11869					719.1	9238						26.71	99.3304	230.3	7.94376e-05
33.4	0	3	3	1	38	11	15	13	8	8	0	0	4	9	0	8	13		719.2	11892					719.2	9310						26.71	99.329	231.6	8.9063e-05
33.42	0	2	3	1	38	14	11	14	5	8	0	0	7	7	0	9	10		719.3	11944					719.3	9184						26.72	99.3276	233	7.36844e-05
33.44	0	1	3	0	34	16	10	16	2	9	0	0	9	4	0	9	8		719.4	11993					719.4	9241						26.72	99.3262	234.3	8.82885e-05
33.46	0	0	4	1	29	17	10	18	1	12	0	0	11	2	0	8	8		719.5	11891					719.5	9349						26.72	99.3248	235.7	7.25781e-05
33.48	1	0	4	2	23	17	13	20	1	17	0	0	11	1	1	6	8		719.6	12003					719.6	9080						26.72	99.3234	237	7.95482e-05
33.5	1	2	4	3	19	16	17	18	1	23	2	1	12	0	2	4	9		719.7	12027					719.7	9219						26.73	99.3221	238.4	7.82206e-05
33.52	1	4	5	5	17	15	21	15	2	29	5	1	14	1	5	3	10		719.8	12131					719.8	9019						26.73	99.3207	239.7	7.42376e-05
33.54	2	7	5	6	14	14	24	9	2	34	9	1	17	2	7	2	11		719.9	11871					719.9	9405						26.73	99.3193	241.1	8.19822e-05
33.56	2	11	5	6	13	12	24	5	3	37	12	1	19	2	8	3	12		720	11898					720	9385						26.74	99.3179	242.4	6.74887e-05
33.58	2	13	6	5	11	10	23	5	4	39	15	1	19	3	9	4	13		720.1	11877					720.1	9204						26.74	99.3165	243.8	8.39737e-05
33.6	1	15	8	4	8	8	21	10	4	38	17	0	19	2	8	6	14		720.2	12046					720.2	9433						26.74	99.3151	245.1	5.98548e-05
33.62	1	14	11	4	6	8	20	21	6	35	16	0	18	2	6	8	15		720.3	12198					720.3	9164						26.74	99.3137	246.5	9.00588e-05
33.64	0	13	15	3	4	8	21	36	7	28	16	0	16	2	4	12	16		720.4	11990					720.4	9230						26.75	99.3123	247.9	8.20929e-05
33.66	0	10	19	3	3	10	24	50	9	20	17	0	16	3	2	15	17		720.5	12012					720.5	9074						26.75	99.3109	249.2	8.08759e-05
33.68	0	7	22	4	3	12	28	59	10	11	20	0	16	5	1	19	17		720.6	12103					720.6	9246						26.75	99.3095	250.6	7.43483e-05
33.7	1	6	25	5	3	15	32	59	10	6	19	0	15	6	1	21	16		720.7	12033					720.7	9221						26.76	99.3081	251.9	8.58545e-05
33.72	1	5	26	5	5	17	35	52	7	6	17	0	13	7	2	21	14		720.8	11981					720.8	9210						26.76	99.3066	253.3	8.49694e-05
33.74	1	5	25	6	8	18	36	38	6	13	17	0	10	7	4	21	12		720.9	11972					720.9	9288						26.76	99.3052	254.6	6.73781e-05
33.76	1	6	24	6	11	17	34	23	5	25	16	0	7	6	8	20	10		721	11994					721	9220						26.76	99.3038	256	6.37271e-05
33.78	1	7	22	6	15	15	31	11	6	38	16	0	6	4	11	19	8		721.1	12169					721.1	9182						26.77	99.3024	257.3	6.4059e-05
33.8	1	8	20	7	18	12	26	4	11	48	18	0	7	2	13	18	7		721.2	12247					721.2	9160						26.77	99.301	258.7	7.8995e-05
33.82	2	9	18	9	20	8	23	5	18	50	22	0	11	2	13	17	7		721.3	12300					721.3	9130						26.77	99.2995	260	9.34885e-05
33.84	3	9	18	11	20	5	21	10	25	45	26	0	17	2	12	16	8		721.4	12314					721.4	8967						26.78	99.2981	261.4	7.35738e-05
33.86	4	8	19	13	18	3	21	18	27	34	23	0	21	2	9	13	10		721.5	12204					721.5	9065						26.78	99.2967	262.8	6.01867e-05
33.88	5	6	20	16	16	2	22	24	27	22	17	0	22	3	6	11	12		721.6	12109					721.6	9166						26.78	99.2953	264.1	5.26633e-05
33.9	5	4	22	18	13	3	25	27	26	11	11	0	19	4	3	9	15		721.7	12340					721.7	8945						26.78	99.2938	265.5	5.34378e-05
33.92	4	2	22	19	11	4	26	26	20	5	6	0	15	3	2	6	17		721.8	12162					721.8	9081						26.79	99.2924	266.8	6.6493e-05
33.94	3	1	22	20	11	6	27	22	15	4	4	0	9	2	2	5	18		721.9	12146					721.9	9212						26.79	99.291	268.2	8.1429e-05
33.96	2	0	21	21	13	10	25	17	15	7	4	0	5	1	3	4	18		722	12279					722	9116						26.79	99.2895	269.5	6.53866e-05
33.98	2	0	20	22	17	13	22	12	20	12	5	0	2	0	6	3	18		722.1	12416					722.1	9246						26.8	99.2881	270.9	8.53013e-05
34	1	0	18	22	19	17	18	11	24	20	8	0	2	0	8	2	17		722.2	12410					722.2	9162						26.8	99.2866	272.2	6.68249e-05
34.02	1	0	17	21	20	19	15	11	28	28	7	1	2	1	9	3	15		722.3	12305					722.3	9070						26.8	99.2852	273.6	8.16503e-05
34.04	1	1	16	19	18	21	13	14	32	36	7	3	3	2	10	4	14		722.4	12414					722.4	9206						26.8	99.2838	274.9	8.82885e-05
34.06	1	2	16	17	14	21	13	17	31	41	10	5	4	4	9	7	13		722.5	12420					722.5	9195						26.81	99.2823	276.3	6.69356e-05
34.08	1	3	17	14	10	19	15	20	24	42	15	7	7	5	7	12	13		722.6	12300					722.6	9408						26.81	99.2809	277.7	4.97868e-05
34.1	1	4	18	10	8	16	17	21	20	41	23	9	11	4	5	17	13		722.7	12403					722.7	9476						26.81	99.2794	279	8.39737e-05
34.12	0	4	19	6	11	12	18	22	17	36	27	10	16	3	3	21	14		722.8	12341					722.8	9534						26.82	99.278	280.4	7.12504e-05
34.14	0	5	19	4	17	9	18	23	18	31	30	10	22	2	3	23	14		722.9	12488					722.9	9558						26.82	99.2765	281.7	7.31312e-05
34.16	0	5	18	4	25	6	18	24	19	26	30	9	27	2	4	22	14		723	12287					723	9655						26.82	99.275	283.1	7.1693e-05
34.18	0	6	16	6	33	5	17	24	21	22	26	7	29	5	6	18	13		723.1	12271					723.1	9786						26.82	99.2736	284.4	6.11824e-05
34.2	1	7	14	11	37	5	18	23	22	17	19	6	27	13	7	14	12		723.2	12329					723.2	9799						26.83	99.2721	285.8	6.94802e-05
34.22	2	8	11	17	37	7	20	20	19	13	13	9	24	24	8	10	11		723.3	12261					723.3	10022						26.83	99.2707	287.1	8.79566e-05
34.24	4	8	8	24	32	9	23	16	13	8	8	14	21	35	7	8	11		723.4	12492					723.4	10162						26.83	99.2692	288.5	7.72248e-05
34.26	6	8	7	30	25	12	28	12	9	5	6	22	20	42	5	9	11		723.5	12387					723.5	10216						26.84	99.2678	289.8	5.65357e-05
34.28	7	8	6	33	16	15	33	11	8	4	7	31	20	43	3	12	12		723.6	12441					723.6	10147						26.84	99.2663	291.2	8.01014e-05
34.3	7	8	8	33	9	17	37	14	13	8	15	36	22	38	2	15	13		723.7	12369					723.7	10270						26.84	99.2648	292.6	6.82632e-05
34.32	7	9	12	32	4	20	39	23	21	15	25	37	25	28	1	17	15		723.8	12308					723.8	10452						26.85	99.2634	293.9	6.62717e-05
34.34	6	10	16	30	2	22	40	37	32	26	37	35	28	17	1	17	16		723.9	12367					723.9	10405						26.85	99.2619	295.3	8.49694e-05
34.36	5	12	22	28	3	25	39	51	47	36	47	29	31	10	1	16	17		724	12329					724	10495						26.85	99.2604	296.6	8.60758e-05
34.38	4	15	27	26	5	27	37	62	60	44	52	24	34	7	0	13	19		724.1	12442					724.1	10557						26.85	99.259	298	7.51227e-05
34.4	5	17	30	25	10	28	36	69	70	46	54	20	38	8	0	11	20		724.2	12435					724.2	10510						26.86	99.2575	299.3	6.25101e-05
34.42	7	20	32	24	17	28	37	71	73	43	55	20	40	11	1	10	22		724.3	12717					724.3	10531						26.86	99.256	300.7	6.38377e-05
34.44	9	22	30	24	25	26	40	68	70	37	56	21	38	14	1	9	24		724.4	12453					724.4	10493						26.86	99.2546	302	8.10971e-05
34.46	12	23	27	27	34	24	47	64	66	30	61	23	32	17	3	8	25		724.5	12434					724.5	10717						26.87	99.2531	303.4	7.1693e-05
34.48	15	23	23	33	40	22	56	62	59	25	65	28	24	19	4	8	25		724.6	12282					724.6	10632						26.87	99.2516	304.7	8.37524e-05
34.5	16	22	18	42	43	20	66	62	53	28	69	33	18	23	5	8	24		724.7	12316					724.7	10614						26.87	99.2501	306.1	7.62291e-05
34.52	17	20	13	50	41	21	77	66	53	37	66	38	17	29	6	9	22		724.8	12440					724.8	10698						26.88	99.2486	307.5	7.62291e-05
34.54	16	19	10	55	35	24	87	71	55	51	61	43	25	36	6	11	19		724.9	12413					724.9	10671						26.88	99.2472	308.8	7.76674e-05
34.56	16	20	8	54	27	30	95	76	61	64	55	46	40	43	6	13	17		725	12452					725	10673						26.88	99.2457	310.2	7.27993e-05
34.58	16	21	8	46	20	37	98	81	66	74	54	51	57	49	5	16	15		725.1	12457					725.1	10737						26.89	99.2442	311.5	6.94802e-05
34.6	16	24	9	34	16	44	98	83	75	79	60	56	72	57	5	17	13		725.2	12337					725.2	10783						26.89	99.2427	312.9	7.23568e-05
34.62	17	25	12	23	17	52	95	84	94	81	75	67	80	69	6	17	12		725.3	12390					725.3	10793						26.89	99.2412	314.2	7.30206e-05
34.64	17	25	15	19	24	58	91	85	117	83	97	82	84	84	7	16	11		725.4	12357					725.4	10526						26.9	99.2397	315.6	6.50547e-05
34.66	17	22	17	23	33	65	88	90	144	92	121	101	88	103	9	15	10		725.5	12393					725.5	10778						26.9	99.2382	316.9	5.53186e-05
34.68	17	19	19	34	45	71	90	100	168	111	144	119	98	124	11	15	10		725.6	12523					725.6	10529						26.9	99.2367	318.3	5.5208e-05
34.7	16	15	21	48	56	79	100	116	183	139	163	135	118	143	13	16	10		725.7	12341					725.7	10613						26.91	99.2352	319.6	8.45269e-05
34.72	16	13	22	59	65	88	117	140	195	171	176	147	147	157	15	17	9		725.8	12354					725.8	10392						26.91	99.2337	321	7.26887e-05
34.74	16	14	23	64	72	98	140	168	203	200	185	157	179	167	17	17	9		725.9	12276					725.9	10291						26.91	99.2323	322.4	7.81099e-05
34.76	16	17	24	63	76	109	168	195	217	221	200	169	211	178	18	16	9		726	12236					726	10434						26.92	99.2308	323.7	7.6561e-05
34.78	17	21	25	59	79	120	196	218	240	234	221	188	238	193	19	13	9		726.1	12151					726.1	10290						26.92	99.2293	325.1	8.40843e-05
34.8	18	25	26	57	83	131	222	236	268	244	257	217	259	217	19	11	10		726.2	12103					726.2	10413						26.92	99.2278	326.4	5.85271e-05
34.82	19	29	27	62	90	140	243	249	303	259	304	259	278	251	19	11	11		726.3	12263					726.3	10405						26.93	99.2263	327.8	5.60931e-05
34.84	20	30	27	73	99	148	259	264	336	286	363	310	300	294	19	12	13		726.4	12398					726.4	10412						26.93	99.2248	329.1	7.57865e-05
34.86	21	30	27	88	111	153	271	288	366	329	422	365	331	343	20	16	15		726.5	12296					726.5	10124						26.93	99.2233	330.5	7.61185e-05
34.88	22	29	27	101	123	158	281	325	399	386	473	422	373	393	21	19	16		726.6	12241					726.6	10142						26.94	99.2218	331.8	7.06972e-05
34.9	21	26	27	107	131	163	292	377	433	448	512	474	425	443	23	22	17		726.7	12149					726.7	10210						26.94	99.2203	333.2	8.07652e-05
34.92	20	22	27	108	136	170	305	440	475	507	548	520	485	490	26	21	17		726.8	12042					726.8	10221						26.94	99.2188	334.5	7.78887e-05
34.94	17	18	27	103	138	182	324	507	519	559	581	563	548	535	26	19	17		726.9	12107					726.9	10091						26.95	99.2173	335.9	5.53186e-05
34.96	13	15	28	98	140	199	348	571	565	604	625	608	609	583	25	15	16		727	12176					727	10126						26.95	99.2158	337.3	7.84418e-05
34.98	8	13	30	96	144	220	376	625	620	649	682	661	670	639	23	12	17		727.1	12100					727.1	10063						26.95	99.2143	338.6	5.48761e-05
35	5	13	32	100	151	243	407	668	677	703	757	728	733	707	20	10	17		727.2	12176					727.2	9845						26.96	99.2128	340	8.49694e-05
35.02	4	15	33	110	162	265	436	702	744	770	846	807	798	789	19	10	19		727.3	12073					727.3	9992						26.96	99.2113	341.3	6.46122e-05
35.04	4	18	34	122	174	282	458	728	814	847	939	890	864	875	19	11	21		727.4	11955					727.4	10102						26.96	99.2098	342.7	8.25354e-05
35.06	6	23	34	134	183	292	469	747	877	919	1017	960	921	949	21	14	23		727.5	12130					727.5	9890						26.97	99.2083	344	6.90377e-05
35.08	8	28	32	144	189	295	468	755	916	964	1059	998	953	988	24	18	25		727.6	12157					727.6	10103						26.97	99.2068	345.4	7.61185e-05
35.1	10	30	31	150	191	291	453	747	912	963	1040	983	941	970	27	21	25		727.7	12213					727.7	9893						26.98	99.2053	346.7	6.53866e-05
35.12	11	30	28	154	194	282	429	718	858	905	958	911	876	888	28	23	25		727.8	12094					727.8	9778						26.98	99.2038	348.1	6.12931e-05
35.14	12	27	26	156	196	272	399	664	763	797	814	790	761	749	28	24	24		727.9	12026					727.9	9656						26.98	99.2023	349.4	7.66716e-05
35.16	12	22	25	158	200	263	367	590	639	657	641	639	612	579	26	24	22		728	12125					728	9750						26.99	99.2008	350.8	9.31566e-05
35.18	12	16	25	160	202	255	336	503	515	512	474	483	457	410	23	24	19		728.1	12065					728.1	9751						26.99	99.1993	352.1	4.66889e-05
35.2	13	9	25	161	202	249	309	416	408	382	342	348	320	267	20	24	17		728.2	11914					728.2	9732						26.99	99.1978	353.5	7.31312e-05
35.22	14	4	26	162	199	243	283	338	327	281	250	245	217	167	17	25	15		728.3	12128					728.3	9910						27	99.1963	354.9	7.67823e-05
35.24	14	1	28	161	195	235	259	274	268	211	198	177	149	108	15	24	14		728.4	12041					728.4	9682						27	99.1948	356.2	5.93016e-05
35.26	14	1	29	158	192	225	237	225	225	165	169	134	109	80	15	23	14		728.5	11804					728.5	9490						27.01	99.1933	357.6	5.59825e-05
35.28	12	3	29	154	194	214	218	188	186	138	147	107	86	66	18	20	14		728.6	12112					728.6	9542						27.01	99.1917	358.9	6.92589e-05
35.3	10	9	28	150	201	201	204	158	147	122	123	87	70	56	24	16	14		728.7	12035					728.7	9463						27.01	99.1902	360.3	8.31992e-05
35.32	9	15	25	147	208	191	196	133	110	113	99	69	57	43	32	14	13		728.8	12015					728.8	9567						27.02	99.1887	361.6	6.39483e-05
35.34	9	23	22	146	213	184	194	112	82	108	84	53	44	30	41	15	11		728.9	11934					728.9	9658						27.02	99.1872	363	7.62291e-05
35.36	11	29	18	147	212	183	196	95	69	102	74	39	33	19	48	20	9		729	11924					729	9534						27.03	99.1857	364.3	7.20249e-05
35.38	14	32	15	149	203	187	198	83	67	91	66	30	25	14	52	31	7		729.1	11894					729.1	9323						27.03	99.1842	365.7	7.11398e-05
35.4	18	33	12	151	188	193	196	75	75	75	66	25	19	13	52	44	6		729.2	11995					729.2	9517						27.03	99.1827	367	6.98121e-05
35.42	21	31	10	152	172	198	189	69	87	58	65	23	13	16	50	55	6		729.3	11964					729.3	9503						27.04	99.1812	368.4	6.17356e-05
35.44	21	27	10	151	158	199	174	60	94	42	61	24	8	20	48	62	6		729.4	11934					729.4	9278						27.04	99.1797	369.8	5.93016e-05
35.46	19	24	11	149	148	192	154	50	92	33	57	26	5	23	50	63	7		729.5	12075					729.5	9465						27.04	99.1781	371.1	5.58718e-05
35.48	16	21	13	145	142	177	131	38	82	32	55	27	5	24	55	60	8		729.6	11986					729.6	9277						27.05	99.1766	372.5	6.46122e-05
35.5	12	19	15	140	137	156	109	28	65	36	56	27	8	24	64	57	9		729.7	12147					729.7	9249						27.05	99.1751	373.8	5.44335e-05
35.52	10	18	17	132	131	130	90	22	49	39	55	26	14	24	74	58	10		729.8	11975					729.8	9384						27.06	99.1736	375.2	6.0408e-05
35.54	9	17	18	121	122	105	75	23	31	39	52	23	21	25	84	68	10		729.9	12204					729.9	9390						27.06	99.1721	376.5	6.00761e-05
35.56	9	16	19	105	110	83	65	32	19	35	51	20	27	25	92	87	10		730	12117					730	9436						27.06	99.1706	377.9	6.36164e-05
35.58	10	16	18	86	96	66	58	43	13	30	49	17	30	23	98	112	9		730.1	11980					730.1	9286						27.07	99.169	379.2	6.22888e-05
35.6	11	15	17	68	83	54	53	54	13	25	43	15	31	20	104	140	9		730.2	11822					730.2	9128						27.07	99.1675	380.6	7.12504e-05
35.62	11	15	15	52	70	47	47	60	18	26	40	15	29	14	112	164	10		730.3	12101					730.3	9289						27.08	99.166	381.9	7.46802e-05
35.64	10	15	14	43	58	43	40	60	27	31	37	18	26	7	122	184	11		730.4	11991					730.4	9196						27.08	99.1645	383.3	7.25781e-05
35.66	9	16	14	42	47	41	33	53	36	37	33	21	22	3	134	198	13		730.5	11920					730.5	9358						27.08	99.163	384.7	7.13611e-05
35.68	8	15	14	48	38	39	25	42	42	42	29	23	19	3	146	210	14		730.6	11978					730.6	9207						27.09	99.1614	386	7.08079e-05
35.7	8	15	16	59	29	38	19	31	38	42	26	23	16	9	158	222	15		730.7	11988					730.7	9259						27.09	99.1599	387.4	8.91737e-05
35.72	9	13	18	69	21	37	16	21	28	38	22	21	13	21	170	234	15		730.8	11939					730.8	9422						27.1	99.1584	388.7	7.05866e-05
35.74	11	12	19	74	15	36	16	15	19	30	21	17	12	37	182	244	14		730.9	11954					730.9	9252						27.1	99.1569	390.1	7.63397e-05
35.76	15	10	20	72	12	34	20	13	11	22	19	13	12	51	194	246	12		731	12034					731	9215						27.11	99.1553	391.4	5.50974e-05
35.78	18	9	20	63	10	32	26	13	8	15	17	11	14	60	208	234	10		731.1	11746					731.1	9555						27.11	99.1538	392.8	0.000106876
35.8	20	8	19	49	10	30	33	14	10	12	15	11	15	60	224	208	8		731.2	11872					731.2	9208						27.11	99.1523	394.1	5.77527e-05
35.82	20	8	17	34	11	27	39	15	17	13	13	12	16	53	243	171	6		731.3	11895					731.3	9220						27.12	99.1507	395.5	7.27993e-05
35.84	19	7	15	23	14	23	42	15	24	16	14	14	16	40	266	127	5		731.4	12034					731.4	9177						27.12	99.1492	396.9	8.82885e-05
35.86	18	7	13	17	17	20	42	15	26	21	16	13	16	27	292	86	5		731.5	12009					731.5	9293						27.13	99.1477	398.2	7.0476e-05
35.88	15	6	12	16	20	17	37	15	24	24	19	11	16	18	316	55	5		731.6	11925					731.6	9199						27.13	99.1461	399.6	6.00761e-05
35.9	14	5	12	18	22	15	29	15	23	24	24	7	19	12	331	36	5		731.7	11936					731.7	9214						27.14	99.1446	400.9	8.68503e-05
35.92	14	5	12	20	22	13	21	15	18	22	27	4	25	10	331	28	5		731.8	11942					731.8	9180						27.14	99.1431	402.3	9.9131e-05
35.94	14	6	12	21	20	13	13	13	14	17	24	3	33	11	311	27	5		731.9	12001					731.9	9310						27.14	99.1415	403.6	8.81779e-05
35.96	15	8	13	20	17	14	9	11	12	12	18	4	40	13	270	29	5		732	12004					732	9312						27.15	99.14	405	6.4059e-05
35.98	16	11	13	18	14	14	8	8	10	8	12	9	45	16	215	29	4		732.1	12018					732.1	9465						27.15	99.1385	406.3	6.68249e-05
36	15	15	13	15	12	14	9	5	7	7	7	17	43	19	155	27	4		732.2	11868					732.2	9260						27.16	99.1369	407.7	7.73355e-05
36.02	14	19	13	13	10	14	12	2	4	8	4	24	36	23	100	24	4		732.3	11935					732.3	9382						27.16	99.1354	409	9.92417e-05
36.04	13	21	12	13	10	13	15	2	3	11	3	28	25	26	58	20	4		732.4	11884					732.4	9354						27.17	99.1339	410.4	7.70036e-05
36.06	11	23	11	14	10	13	16	4	5	14	5	28	14	27	34	18	5		732.5	11975					732.5	9261						27.17	99.1323	411.7	5.89697e-05
36.08	11	22	9	15	10	14	17	8	8	16	6	24	9	26	25	16	5		732.6	11928					732.6	9193						27.18	99.1308	413.1	8.82885e-05
36.1	11	20	8	16	10	15	17	12	13	16	6	17	9	23	28	17	6		732.7	11941					732.7	9303						27.18	99.1292	414.5	8.62971e-05
36.12	13	17	7	16	11	17	17	17	18	14	5	9	16	21	36	18	8		732.8	12011					732.8	9302						27.18	99.1277	415.8	9.99055e-05
36.14	16	14	6	14	13	19	16	21	18	10	4	3	24	20	45	21	10		732.9	11792					732.9	9331						27.19	99.1261	417.2	9.51481e-05
36.16	19	12	6	12	16	20	17	23	14	7	5	2	29	19	53	24	13		733	11983					733	9382						27.19	99.1246	418.5	7.43483e-05
36.18	21	11	6	10	19	19	18	23	8	5	10	3	29	18	57	29	18		733.1	11942					733.1	9183						27.2	99.123	419.9	7.92163e-05
36.2	23	10	6	9	22	18	19	21	3	6	17	7	26	15	60	37	25		733.2	11880					733.2	9186						27.2	99.1215	421.2	9.23821e-05
36.22	22	11	6	11	24	16	21	19	0	10	25	12	23	12	63	48	32		733.3	12023					733.3	9246						27.21	99.1199	422.6	7.66716e-05
36.24	21	12	6	15	24	13	22	19	3	18	28	15	24	8	65	59	41		733.4	11903					733.4	9282						27.21	99.1183	423.9	7.8995e-05
36.26	17	13	6	19	23	11	23	19	12	27	28	18	32	9	66	69	49		733.5	11914					733.5	9260						27.22	99.1168	425.3	9.26034e-05
36.28	14	12	6	22	21	10	24	22	23	35	24	19	45	14	64	75	56		733.6	11895					733.6	9272						27.22	99.1152	426.6	8.06546e-05
36.3	10	11	7	24	19	10	26	26	32	40	17	19	60	24	61	77	60		733.7	11931					733.7	9242						27.23	99.1137	428	0.000102893
36.32	7	9	9	24	19	11	29	29	37	41	13	20	72	37	56	73	60		733.8	11882					733.8	9256						27.23	99.1121	429.4	8.15397e-05
36.34	5	6	12	23	21	12	32	30	36	37	11	23	78	47	51	66	57		733.9	11929					733.9	9257						27.24	99.1106	430.7	9.49268e-05
36.36	4	3	16	24	24	15	36	29	28	29	11	25	78	53	47	56	51		734	11951					734	9092						27.24	99.109	432.1	8.1761e-05
36.38	5	1	20	27	28	17	40	27	19	21	12	27	74	52	47	46	43		734.1	11781					734.1	9097						27.24	99.1075	433.4	7.30206e-05
36.4	7	0	23	30	31	21	45	26	15	17	17	30	69	46	47	36	34		734.2	11987					734.2	9138						27.25	99.1059	434.8	7.62291e-05
36.42	12	0	25	33	32	25	49	27	15	18	26	33	62	39	46	29	25		734.3	11986					734.3	9072						27.26	99.1043	436.1	9.16077e-05
36.44	17	1	25	33	31	29	52	29	23	22	36	37	54	33	42	24	18		734.4	11800					734.4	9138						27.26	99.1028	437.5	8.23141e-05
36.46	23	3	23	30	28	34	54	32	33	28	46	41	43	32	34	22	13		734.5	11796					734.5	9163						27.26	99.1012	438.8	9.64757e-05
36.48	28	6	19	24	25	37	53	34	42	34	53	46	29	35	23	23	10		734.6	11769					734.6	9178						27.27	99.0996	440.2	9.9131e-05
36.5	31	8	14	17	23	39	49	34	48	36	52	48	15	41	13	25	9		734.7	11852					734.7	9054						27.27	99.0981	441.5	6.69356e-05
36.52	31	10	10	14	23	39	43	30	49	36	42	45	7	47	7	26	9		734.8	11784					734.8	9076						27.28	99.0965	442.9	8.48588e-05
36.54	28	11	7	16	27	37	36	23	48	37	31	38	10	51	5	25	10		734.9	11748					734.9	9108						27.28	99.0949	444.3	8.19822e-05
36.56	23	11	6	21	30	34	28	17	42	41	24	29	24	53	9	22	10		735	11723					735	9059						27.29	99.0933	445.6	9.7914e-05
36.58	17	11	5	27	33	29	22	13	34	48	25	22	48	54	14	18	11		735.1	11649					735.1	9114						27.29	99.0918	447	0.000100569
36.6	12	9	6	32	34	24	19	16	28	57	33	20	77	56	19	15	12		735.2	11821					735.2	8923						27.3	99.0902	448.3	7.73355e-05
36.62	9	8	7	33	32	20	19	25	25	67	46	28	103	59	21	16	14		735.3	11667					735.3	9003						27.3	99.0886	449.7	8.19822e-05
36.64	8	5	8	29	29	18	21	40	25	76	60	45	119	65	20	21	17		735.4	11604					735.4	9023						27.31	99.087	451	9.68076e-05
36.66	9	3	8	22	26	19	24	57	30	80	67	63	122	69	18	30	21		735.5	11606					735.5	9078						27.32	99.0855	452.4	8.95056e-05
36.68	11	2	7	13	27	21	27	73	37	80	64	78	113	70	16	40	25		735.6	11790					735.6	8931						27.32	99.0839	453.7	8.95056e-05
36.7	13	2	6	7	31	24	29	83	44	78	53	83	97	65	15	47	31		735.7	11774					735.7	9034						27.33	99.0823	455.1	8.59652e-05
36.72	14	5	5	3	36	28	29	85	46	74	38	76	80	57	15	49	36		735.8	11849					735.8	9032						27.33	99.0807	456.4	9.57013e-05
36.74	15	8	6	2	39	31	29	79	40	67	21	59	69	48	15	46	40		735.9	11583					735.9	9055						27.34	99.0791	457.8	7.43483e-05
36.76	15	13	7	4	38	32	29	66	34	58	9	40	67	42	13	39	42		736	11666					736	8847						27.34	99.0775	459.1	8.2978e-05
36.78	15	18	9	8	34	31	31	51	28	48	5	24	71	39	10	31	42		736.1	11991					736.1	8979						27.35	99.076	460.5	9.73608e-05
36.8	15	21	12	13	26	28	33	35	24	37	7	15	76	40	7	26	39		736.2	11843					736.2	8835						27.35	99.0744	461.9	9.44842e-05
36.82	15	23	15	17	19	22	37	23	23	27	13	14	78	41	3	24	34		736.3	11934					736.3	8896						27.36	99.0728	463.2	8.39737e-05
36.84	14	23	17	20	15	16	39	16	25	20	19	16	74	39	0	25	28		736.4	11735					736.4	8921						27.36	99.0712	464.6	9.20502e-05
36.86	12	21	20	21	15	11	40	12	27	18	21	20	65	33	0	28	20		736.5	11827					736.5	8982						27.37	99.0696	465.9	9.01694e-05
36.88	10	18	21	19	17	7	40	12	27	20	20	21	52	24	4	30	13		736.6	11592					736.6	9004						27.37	99.068	467.3	0.000100569
36.9	8	16	22	16	20	5	38	13	22	23	14	18	39	15	12	30	7		736.7	11823					736.7	8949						27.38	99.0664	468.6	7.36844e-05
36.92	6	13	24	13	21	6	34	16	19	25	8	14	31	9	23	28	3		736.8	11664					736.8	8786						27.38	99.0648	470	8.33099e-05
36.94	5	11	26	11	21	10	30	19	16	26	4	9	26	6	34	25	1		736.9	11775					736.9	8953						27.39	99.0632	471.3	9.85778e-05
36.96	5	10	27	11	21	15	25	23	12	23	1	5	26	8	41	22	1		737	11815					737	8841						27.4	99.0616	472.7	9.7914e-05
36.98	6	8	28	12	22	20	20	26	9	18	0	2	27	11	42	20	2		737.1	11732					737.1	8791						27.4	99.06	474.1	7.24674e-05
37	9	7	29	14	26	24	16	28	7	11	2	1	28	16	37	20	4		737.2	11619					737.2	8887						27.41	99.0584	475.4	7.64504e-05
37.02	13	6	28	15	31	27	14	29	6	6	5	0	27	20	27	22	8		737.3	11818					737.3	8884						27.41	99.0568	476.8	7.23568e-05
37.04	17	5	25	15	36	26	14	27	6	4	8	0	23	22	16	24	12		737.4	11691					737.4	8767						27.42	99.0552	478.1	9.2714e-05
37.06	21	5	22	14	37	23	17	23	7	6	12	0	18	24	9	28	16		737.5	11657					737.5	8684						27.42	99.0536	479.5	9.03907e-05
37.08	24	5	18	12	34	19	23	18	9	12	16	0	14	24	7	31	19		737.6	11834					737.6	8656						27.43	99.052	480.8	9.84672e-05
37.1	25	5	15	9	27	14	28	13	11	20	20	1	13	23	11	35	22		737.7	11705					737.7	8830						27.44	99.0504	482.2	8.12078e-05
37.12	24	5	12	7	17	10	33	10	11	27	18	1	15	21	18	37	24		737.8	11658					737.8	8849						27.44	99.0487	483.5	7.47908e-05
37.14	20	4	10	5	9	7	35	10	12	31	16	1	20	20	23	38	25		737.9	11740					737.9	8838						27.45	99.0471	484.9	8.44162e-05
37.16	15	4	9	4	4	5	33	11	14	30	13	1	26	18	27	38	25		738	11842					738	8861						27.45	99.0455	486.2	9.20502e-05
37.18	10	3	9	5	5	6	28	14	18	25	9	1	32	17	28	36	24		738.1	11608					738.1	8956						27.46	99.0439	487.6	0.000106654
37.2	6	3	9	8	11	7	20	17	18	17	5	1	34	17	25	33	23		738.2	11640					738.2	8791						27.47	99.0423	489	8.19822e-05
37.22	4	4	9	13	19	9	13	18	19	11	3	3	34	17	22	31	21		738.3	11637					738.3	8630						27.47	99.0407	490.3	8.38631e-05
37.24	6	4	10	19	27	10	9	16	18	9	1	8	31	18	19	29	20		738.4	11589					738.4	8761						27.48	99.039	491.7	9.63651e-05
37.26	13	4	10	24	32	11	8	13	14	11	1	15	27	19	17	28	18		738.5	11584					738.5	8826						27.48	99.0374	493	7.95482e-05
37.28	22	4	11	27	33	10	11	8	8	15	0	23	23	18	16	30	16		738.6	11611					738.6	8750						27.49	99.0358	494.4	9.51481e-05
37.3	32	3	13	28	29	9	16	5	4	21	0	29	21	17	14	33	14		738.7	11816					738.7	8627						27.49	99.0341	495.7	9.23821e-05
37.32	41	3	14	26	22	6	21	3	2	26	1	32	20	14	13	40	12		738.8	11740					738.8	8695						27.5	99.0325	497.1	8.95056e-05
37.34	45	3	15	22	16	4	24	3	3	27	1	31	22	10	11	48	11		738.9	11752					738.9	8690						27.51	99.0309	498.4	8.51907e-05
37.36	43	4	16	19	12	3	24	5	9	26	0	28	24	6	9	55	10		739	11805					739	8708						27.51	99.0293	499.8	9.00588e-05
37.38	37	6	16	16	12	3	21	7	18	23	0	24	26	3	7	58	10		739.1	11680					739.1	8560						27.52	99.0276	501.1	9.24928e-05
37.4	28	8	15	16	16	4	17	8	27	19	1	21	27	1	6	56	10		739.2	11785					739.2	8742						27.52	99.026	502.5	0.000104442
37.42	19	10	13	15	22	6	14	8	33	16	2	19	28	0	7	48	9		739.3	11776					739.3	8837						27.53	99.0243	503.8	8.86205e-05
37.44	13	11	12	15	28	9	12	7	34	13	6	18	27	0	9	35	9		739.4	11712					739.4	8654						27.54	99.0227	505.2	8.70716e-05
37.46	10	12	10	13	32	11	13	5	30	11	12	17	25	0	11	23	8		739.5	11759					739.5	8630						27.54	99.0211	506.6	0.000103225
37.48	11	12	10	11	33	12	17	3	23	8	19	15	22	2	14	15	8		739.6	11623					739.6	8775						27.55	99.0194	507.9	9.48162e-05
37.5	13	11	10	8	31	13	22	2	19	5	25	14	19	6	15	12	9		739.7	11779					739.7	8647						27.56	99.0178	509.3	9.75821e-05
37.52	16	10	11	6	26	12	26	3	18	3	28	12	17	10	17	15	11		739.8	11579					739.8	8630						27.56	99.0161	510.6	9.34885e-05
37.54	18	10	14	5	21	11	29	6	19	4	28	11	15	15	18	20	13		739.9	11676					739.9	8654						27.57	99.0145	512	9.34885e-05
37.56	18	11	16	4	18	9	30	10	20	7	24	11	13	19	19	25	16		740	11572					740	8588						27.57	99.0128	513.3	7.31312e-05
37.58	18	12	18	6	17	8	30	14	22	12	17	12	11	21	20	27	20		740.1	11655					740.1	8677						27.58	99.0112	514.7	8.40843e-05
37.6	17	14	18	9	20	8	28	17	20	19	10	14	9	21	20	26	23		740.2	11530					740.2	8613						27.59	99.0095	516	8.88417e-05
37.62	17	16	18	13	25	9	26	18	17	25	5	17	8	21	19	23	26		740.3	11526					740.3	8697						27.59	99.0079	517.4	0.000101897
37.64	18	17	16	19	29	11	24	16	14	28	1	22	9	21	17	20	27		740.4	11791					740.4	8638						27.6	99.0062	518.7	0.000101454
37.66	21	18	14	24	31	13	23	12	14	28	0	28	13	20	16	20	28		740.5	11573					740.5	8764						27.61	99.0046	520.1	9.85778e-05
37.68	23	18	11	29	29	15	23	8	14	26	3	32	19	18	16	23	27		740.6	11494					740.6	8824						27.61	99.0029	521.5	0.000116501
37.7	25	17	10	31	24	16	24	5	12	21	9	34	24	16	16	27	25		740.7	11691					740.7	8762						27.62	99.0012	522.8	7.40163e-05
37.72	27	16	9	29	16	18	26	4	11	15	18	31	27	13	19	30	22		740.8	11704					740.8	8661						27.63	98.9996	524.2	9.50374e-05
37.74	26	14	10	24	10	19	28	5	13	10	26	26	25	10	23	30	18		740.9	11683					740.9	8746						27.63	98.9979	525.5	7.94376e-05
37.76	24	11	11	18	6	21	29	8	13	6	33	19	20	10	26	27	13		741	11618					741	8780						27.64	98.9962	526.9	0.000102339
37.78	20	9	13	13	6	22	28	10	14	6	34	13	14	13	28	22	9		741.1	11622					741.1	8706						27.65	98.9946	528.2	9.028e-05
37.8	15	7	15	10	9	23	25	11	16	10	27	11	10	18	28	19	6		741.2	11671					741.2	8701						27.65	98.9929	529.6	9.74714e-05
37.82	11	7	16	9	13	23	21	11	19	18	18	14	10	22	26	18	4		741.3	11640					741.3	8769						27.66	98.9912	530.9	9.62544e-05
37.84	8	8	15	11	16	23	18	10	17	28	10	19	14	24	22	19	3		741.4	11716					741.4	8647						27.66	98.9895	532.3	0.000102339
37.86	7	9	14	14	17	23	16	8	14	36	3	24	20	23	18	22	3		741.5	11627					741.5	8910						27.67	98.9879	533.6	0.000102229
37.88	9	12	12	15	16	22	19	7	11	39	0	27	25	20	14	25	5		741.6	11764					741.6	8696						27.68	98.9862	535	0.00010942
37.9	12	15	9	15	14	20	24	5	10	35	2	27	26	17	11	25	8		741.7	11658					741.7	8593						27.68	98.9845	536.4	9.59225e-05
37.92	16	17	7	13	13	17	31	5	7	26	7	23	25	17	9	23	12		741.8	11632					741.8	8730						27.69	98.9828	537.7	9.83566e-05
37.94	21	17	5	11	15	14	37	5	7	17	11	17	22	20	7	18	16		741.9	11835					741.9	8766						27.7	98.9811	539.1	9.96842e-05
37.96	24	16	5	9	18	10	41	4	8	13	14	12	18	25	6	14	21		742	11666					742	8656						27.7	98.9794	540.4	0.000101122
37.98	25	14	7	8	24	8	40	4	11	17	15	9	16	30	5	10	24		742.1	11737					742.1	8816						27.71	98.9777	541.8	0.000113514
38	23	11	9	9	29	6	35	3	14	28	13	8	15	33	3	9	27		742.2	11540					742.2	8612						27.72	98.9761	543.1	0.000109088
38.02	20	9	13	12	31	5	28	4	17	43	8	7	14	34	1	11	28								0	0						27.73	98.9744	544.5	0.000106322
38.04	16	9	17	16	31	5	21	4	20	56	7	8	12	30	0	16	27								0	0						27.73	98.9727	545.8	0.000104663
38.06	14	10	20	23	26	5	15	6	21	61	11	8	10	25	1	21	25								0	0						27.74	98.971	547.2	0.000100237
38.08	13	12	22	32	21	5	11	8	19	56	18	10	7	20	5	25	22								0	0						27.75	98.9693	548.5	0.000127122
38.1	14	15	22	42	17	5	11	10	15	44	28	12	4	16	11	26	17								0	0						27.75	98.9676	549.9	0.000106765
38.12	17	16	20	50	14	5	12	10	9	30	37	15	2	13	18	25	13								0	0						27.76	98.9659	551.3	7.61185e-05
38.14	19	17	17	56	14	5	15	9	5	18	42	18	1	11	23	21	10								0	0						27.77	98.9642	552.6	0.000111965
38.16	21	16	13	57	16	5	19	7	2	12	36	20	2	11	26	17	7								0	0						27.77	98.9624	554	8.03227e-05
38.18	22	14	9	53	17	7	22	4	1	15	27	21	4	11	26	13	6								0	0						27.78	98.9607	555.3	0.000107097
38.2	22	12	6	43	17	11	23	3	3	23	17	20	8	12	23	12	5								0	0						27.79	98.959	556.7	9.65863e-05
38.22	23	10	3	32	15	14	23	3	6	34	9	19	12	14	19	12	5								0	0						27.8	98.9573	558	8.96162e-05
38.24	25	9	2	22	12	18	20	5	9	44	3	19	14	20	15	12	6								0	0						27.8	98.9556	559.4	0.000101897
38.26	27	9	2	16	11	21	17	8	10	49	2	21	15	26	13	13	7								0	0						27.81	98.9539	560.7	0.000104442
38.28	30	10	3	14	12	22	12	11	8	49	6	24	13	32	12	14	8								0	0						27.82	98.9522	562.1	8.85098e-05
38.3	31	11	5	16	17	20	8	13	6	45	10	29	11	37	10	15	9								0	0						27.83	98.9505	563.4	0.000108756
38.32	31	12	7	20	24	17	5	13	4	38	12	34	8	38	7	17	11								0	0						27.83	98.9487	564.8	0.000117497
38.34	29	12	8	23	31	13	3	11	3	29	16	37	7	35	5	20	12								0	0						27.84	98.947	566.2	0.000115173
38.36	24	11	9	23	35	8	3	8	5	20	16	36	9	29	3	24	13								0	0						27.85	98.9453	567.5	0.000101786
38.38	20	9	8	21	34	5	5	5	9	13	12	33	13	22	2	28	13								0	0						27.85	98.9436	568.9	0.000108756
38.4	15	7	8	18	30	3	7	2	15	10	8	29	17	16	5	30	13															27.86	98.9418	570.2	0.000109863
38.42	13	5	7	16	24	3	9	1	18	11	6	22	19	13	11	30	12															27.87	98.9401	571.6	8.83992e-05
38.44	12	3	7	14	18	5	9	1	20	19	7	16	19	12	19	28	11															27.88	98.9384	572.9	0.000101897
38.46	12	2	8	13	14	8	9	3	20	32	10	12	16	14	27	24	10															27.88	98.9366	574.3	0.000118493
38.48	13	2	10	13	14	12	9	5	17	47	15	11	12	17	34	20	10															27.89	98.9349	575.6	0.000109863
38.5	15	2	12	13	14	15	9	8	14	60	21	13	7	20	39	17	11															27.9	98.9332	577	0.000119931
38.52	16	3	15	12	15	17	10	11	14	67	22	17	3	24	41	14	12															27.91	98.9314	578.3	8.76247e-05
38.54	16	4	18	10	15	18	12	14	17	66	20	24	2	27	40	12	15															27.91	98.9297	579.7	8.77354e-05
38.56	15	6	20	8	13	17	14	16	17	58	17	31	2	32	39	11	18															27.92	98.9279	581.1	0.00011285
38.58	13	7	22	7	9	15	17	17	18	44	13	36	3	36	36	10	22															27.93	98.9262	582.4	0.000109199
38.6	12	7	23	7	7	12	18	17	17	29	10	40	4	40	32	10	26															27.94	98.9244	583.8	0.000106986
38.62	11	7	22	8	6	9	17	18	14	16	8	40	4	41	26	11	29															27.95	98.9227	585.1	0.000110748
38.64	11	6	21	11	8	7	16	19	11	8	8	39	3	38	22	13	32															27.95	98.9209	586.5	9.51481e-05
38.66	12	6	19	14	11	7	13	20	10	5	9	36	2	33	18	15	34															27.96	98.9192	587.8	9.40417e-05
38.68	12	6	18	15	14	7	12	21	12	7	10	33	2	25	17	17	35															27.97	98.9174	589.2	0.000106212
38.7	12	6	16	15	17	8	13	20	14	14	12	30	2	17	17	19	35															27.98	98.9157	590.5	0.000112961
38.72	13	8	14	14	17	9	17	19	12	21	15	28	2	10	18	19	33															27.98	98.9139	591.9	0.000118161
38.74	13	11	13	13	16	10	22	16	11	28	20	27	3	5	18	19	31															27.99	98.9121	593.2	0.000118382
38.76	15	15	12	13	13	9	28	12	8	32	23	27	3	3	16	17	28															28	98.9104	594.6	0.000113293
38.78	17	21	11	16	10	9	33	9	5	36	24	28	3	4	12	17	25															28.01	98.9086	596	0.000106654
38.8	21	26	11	22	7	7	34	6	5	40	23	31	3	8	9	18	22															28.02	98.9068	597.3	0.000105991
38.82	23	31	11	29	6	5	32	6	7	47	19	33	3	13	6	20	20															28.02	98.9051	598.7	0.000114952
38.84	25	34	13	35	6	4	26	7	13	57	13	35	3	20	7	23	19															28.03	98.9033	600	0.000123361
38.86	25	36	15	39	7	4	19	9	19	67	7	37	2	27	11	25	18															28.04	98.9015	601.4	0.00010068
38.88	23	35	18	39	9	6	12	10	22	76	3	37	2	33	17	24	18															28.05	98.8997	602.7	0.000125241
38.9	20	31	22	36	11	10	6	11	23	78	1	34	3	37	24	21	19															28.06	98.8979	604.1	0.000110748
38.92	17	26	25	30	13	14	3	10	20	73	0	32	3	39	31	16	19															28.06	98.8962	605.4	0.000111301
38.94	15	21	27	24	14	19	2	9	14	61	0	29	4	40	34	10	19															28.07	98.8944	606.8	0.000123914
38.96	14	15	28	17	14	24	4	9	8	44	1	29	4	38	33	7	18															28.08	98.8926	608.1	0.000117386
38.98	15	12	27	13	14	28	8	10	3	27	1	30	4	34	27	6	16															28.09	98.8908	609.5	0.000103225
39	16	11	25	10	15	30	12	12	0	13	3	34	3	30	21	8	13															28.1	98.889	610.9	0.000120816
39.02	18	12	22	9	17	30	15	14	0	5	4	39	2	24	15	11	10															28.11	98.8872	612.2	9.85778e-05
39.04	19	15	19	11	20	29	18	16	0	2	5	42	1	17	12	15	7															28.11	98.8854	613.6	0.000110859
39.06	20	17	16	15	25	26	19	18	3	3	6	43	0	11	12	17	5															28.12	98.8836	614.9	9.86885e-05
39.08	21	18	14	19	29	22	19	18	7	7	7	41	0	6	15	16	4															28.13	98.8818	616.3	0.000104774
39.1	22	18	12	24	32	19	18	18	15	12	8	38	2	4	19	14	3															28.14	98.88	617.6	0.000124356
39.12	22	16	10	29	30	16	16	17	23	18	11	36	6	4	22	9	2															28.15	98.8782	619	0.000126237
39.14	23	15	8	31	27	15	14	15	30	22	15	37	11	7	23	5	1															28.15	98.8764	620.3	0.00011628
39.16	23	16	7	33	23	15	11	14	33	25	19	42	15	15	22	2	1															28.16	98.8746	621.7	0.000123029
39.18	25	18	6	34	19	17	10	12	32	29	20	50	18	24	20	1	2															28.17	98.8728	623	0.000114399
39.2	26	22	6	35	17	19	9	11	25	31	18	59	18	35	18	2	4															28.18	98.8709	624.4	0.000126237
39.22	28	26	7	37	18	21	11	11	17	31	13	64	15	44	19	4	7															28.19	98.8691	625.7	0.000124356
39.24	30	28	9	38	20	22	14	11	10	30	7	66	11	49	21	8	11															28.2	98.8673	627.1	0.000108535
39.26	31	29	11	37	23	23	18	12	6	28	2	62	6	49	24	13	15															28.21	98.8655	628.5	0.000115505
39.28	30	27	14	34	25	22	22	13	5	24	0	55	2	42	29	16	18															28.21	98.8637	629.8	0.000134314
39.3	29	23	17	28	24	21	25	14	7	20	0	46	0	33	35	18	20															28.22	98.8618	631.2	0.000127233
39.32	27	18	20	21	23	19	27	15	8	17	3	39	0	22	39	19	21															28.23	98.86	632.5	0.000127012
39.34	25	15	21	14	21	17	27	17	7	16	9	33	0	13	41	18	20															28.24	98.8582	633.9	0.000125463
39.36	23	13	21	11	19	15	26	18	4	17	16	29	0	10	42	17	17															28.25	98.8563	635.2	0.00011805
39.38	22	13	20	11	18	13	24	20	3	19	23	28	1	13	41	17	14															28.26	98.8545	636.6	0.000137633
39.4	22	13	18	15	18	12	21	23	3	21	27	29	3	22	36	17	10															28.27	98.8526	637.9	0.000128339
39.42	21	15	15	21	18	11	17	26	7	22	29	31	7	34	29	20	7															28.27	98.8508	639.3	0.000132212
39.44	22	15	12	25	17	9	14	31	14	22	25	35	12	48	24	22	4															28.28	98.849	640.6	0.000117607
39.46	22	15	10	27	16	8	10	36	21	20	20	40	17	60	19	24	3															28.29	98.8471	642	0.000109088
39.48	21	14	9	26	15	6	8	40	22	20	14	45	21	66	15	25	3															28.3	98.8453	643.4	0.000132654
39.5	20	13	9	24	13	5	6	44	20	21	11	47	21	67	13	23	4															28.31	98.8434	644.7	0.000124688
39.52	18	13	10	25	12	5	7	46	14	22	10	46	18	62	15	20	7															28.32	98.8416	646.1	0.000128007
39.54	16	14	12	28	12	7	8	45	10	23	14	45	13	52	18	15	10															28.33	98.8397	647.4	0.00011285
39.56	16	15	14	35	12	10	10	41	10	23	17	42	9	42	23	11	13															28.34	98.8378	648.8	0.00011982
39.58	18	16	16	43	13	14	11	37	15	20	19	39	8	34	30	8	16															28.35	98.836	650.1	0.000138629
39.6	22	18	17	49	15	19	13	34	25	15	19	38	10	28	38	8	19															28.36	98.8341	651.5	0.000123139
39.62	27	18	17	51	17	22	14	33	32	9	15	40	16	26	42	11	20															28.36	98.8322	652.8	0.000112629
39.64	32	19	16	48	19	24	14	35	33	5	11	43	22	24	42	16	20															28.37	98.8304	654.2	0.000137412
39.66	36	20	15	41	19	24	16	39	30	3	11	47	27	22	38	22	19															28.38	98.8285	655.5	0.000121258
39.68	37	22	13	33	19	22	18	42	21	2	12	49	27	17	32	27	16															28.39	98.8266	656.9	0.000119488
39.7	35	24	12	26	16	19	21	43	12	3	15	47	23	12	24	29	13															28.4	98.8248	658.3	0.000131548
39.72	31	27	11	21	13	15	24	39	6	6	19	41	16	9	20	29	9															28.41	98.8229	659.6	0.000135531
39.74	27	30	13	18	11	12	26	32	3	9	22	32	9	9	19	26	6															28.42	98.821	661	0.000142611
39.76	25	31	15	18	9	9	26	24	5	12	25	22	4	13	20	22	4															28.43	98.8191	662.3	0.000136858
39.78	24	29	19	18	9	8	25	17	8	15	23	13	0	20	20	19	3															28.44	98.8173	663.7	0.000148475
39.8	26	26	23	20	12	9	22	13	12	19	22	7	0	29	19	17	3															28.45	98.8154	665	0.000162416
39.82	28	21	26	23	15	12	18	12	19	21	22	5	0	35	17	17	3															28.46	98.8135	666.4	0.000140288
39.84	30	15	27	27	19	15	15	15	22	23	20	7	1	38	15	17	4															28.47	98.8116	667.7	0.00014759
39.86	30	11	26	31	22	19	11	19	22	23	17	11	2	36	15	17	4															28.48	98.8097	669.1	0.000145045
39.88	28	8	24	34	22	22	8	23	21	22	13	15	2	31	19	16	4															28.48	98.8078	670.5	0.000134756
39.9	24	7	20	34	20	25	7	27	16	19	9	18	2	25	27	14	4															28.49	98.8059	671.8	0.000155335
39.92	20	8	17	33	17	26	6	29	10	16	9	20	2	20	34	12	4															28.5	98.804	673.2	0.000151352
39.94	18	9	14	30	12	26	9	30	5	12	11	21	2	17	38	10	5															28.51	98.8021	674.5	0.000130884
39.96	17	11	13	26	8	27	14	28	1	9	14	21	2	16	38	9	7															28.52	98.8002	675.9	0.000146262
39.98	19	13	13	23	6	28	22	24	2	6	18	22	2	18	33	9	10															28.53	98.7983	677.2	0.000150688
40	21	14	14	21	7	30	32	19	6	6	23	24	3	21	25	9	14															28.54	98.7964	678.6	0.000170271
40.02	24	17	16	21	10	33	41	16	14	8	23	26	4	24	17	9	18															28.55	98.7945	679.9	0.000152016
40.04	26	19	17	23	15	38	47	14	23	10	19	28	6	25	12	9	22															28.56	98.7926	681.3	0.000147701
40.06	25	22	17	26	19	42	48	14	32	12	13	29	10	23	9	10	25															28.57	98.7907	682.6	0.000154892
40.08	22	24	16	29	22	44	45	15	36	13	9	29	14	20	11	10	28															28.58	98.7888	684	0.000148697
40.1	18	24	14	30	23	45	39	15	35	12	9	26	18	14	15	10	28															28.59	98.7869	685.3	0.000160092
40.12	15	23	11	31	22	42	31	15	28	10	10	24	22	7	21	10	28															28.6	98.785	686.7	0.000148033
40.14	12	19	8	30	18	38	23	15	19	10	16	22	24	3	28	9	27															28.61	98.7831	688.1	0.000148143
40.16	12	15	6	27	14	32	18	15	11	12	26	22	23	1	34	9	26															28.62	98.7812	689.4	0.000177462
40.18	13	10	5	24	9	26	15	16	4	18	34	23	20	5	40	10	25															28.63	98.7793	690.8	0.00015102
40.2	15	6	5	19	5	21	14	19	1	25	40	25	17	13	45	14	25															28.64	98.7773	692.1	0.000169828
40.22	18	5	6	15	4	19	13	23	3	31	40	25	15	25	48	21	25															28.65	98.7754	693.5	0.000163743
40.24	21	6	8	11	4	18	12	27	7	34	40	23	17	36	50	29	27															28.66	98.7735	694.8	0.000168169
40.26	23	9	11	8	8	19	10	30	11	34	35	19	21	42	49	36	30															28.67	98.7716	696.2	0.000181335
40.28	26	13	13	7	13	22	8	32	15	30	28	14	25	43	43	40	34															28.68	98.7696	697.5	0.000163743
40.3	28	16	15	10	20	25	6	31	17	25	22	10	27	36	34	39	37															28.69	98.7677	698.9	0.000163301
40.32	30	18	17	15	27	30	6	29	17	20	18	7	25	26	23	35	40															28.7	98.7658	700.3	0.000178015
40.34	32	18	18	23	32	36	8	27	16	17	13	8	20	16	13	28	41															28.71	98.7638	701.6	0.000176577
40.36	32	17	19	32	35	41	14	26	14	15	10	11	14	10	7	19	42															28.72	98.7619	703	0.000157437
40.38	31	17	21	41	34	47	20	26	16	14	5	15	10	9	8	12	41															28.73	98.76	704.3	0.000160203
40.4	30	17	22	46	32	50	27	26	20	13	3	18	8	12	17	8	39															28.74	98.758	705.7	0.000146594
40.42	29	19	23	47	28	52	32	26	25	14	4	20	8	17	30	7	36															28.75	98.7561	707	0.000142943
40.44	30	22	24	45	24	52	34	27	30	16	6	20	10	24	42	8	33															28.76	98.7541	708.4	0.000160977
40.46	33	26	24	40	22	50	32	27	28	22	12	17	10	28	49	12	31															28.77	98.7522	709.7	0.000158875
40.48	38	29	23	36	20	48	27	25	22	30	22	13	10	30	49	18	29															28.78	98.7502	711.1	0.000154228
40.5	42	30	21	33	18	48	21	22	15	39	30	10	8	32	43	24	28															28.79	98.7483	712.4	0.000156773
40.52	44	29	19	34	16	49	15	19	6	48	38	7	5	33	33	29	28															28.8	98.7463	713.8	0.000168943
40.54	41	25	16	37	14	52	13	15	2	52	42	6	2	34	26	33	29															28.81	98.7444	715.1	0.000184543
40.56	34	20	13	41	12	56	14	13	5	53	42	5	1	36	24	35	31															28.82	98.7424	716.5	0.000186977
40.58	26	14	11	45	13	60	19	14	15	49	41	7	1	40	29	35	33															28.83	98.7405	717.9	0.000154228
40.6	18	9	10	47	17	63	26	18	30	42	35	11	3	44	34	32	34															28.85	98.7385	719.2	0.00016496
40.62	13	5	10	46	27	63	34	24	44	35	31	15	7	44	38	27	35															28.86	98.7365	720.6	0.000155335
40.64	13	3	10	42	41	60	42	31	50	30	28	19	13	40	37	22	33															28.87	98.7346	721.9	0.000147811
40.66	17	5	10	36	56	55	46	37	49	28	26	22	19	32	30	17	31															28.88	98.7326	723.3	0.000159428
40.68	21	8	10	30	69	49	46	39	39	27	28	23	25	22	20	14	27															28.89	98.7306	724.6	0.000154228
40.7	25	14	8	24	75	44	43	36	24	28	29	22	27	13	11	13	22															28.9	98.7287	726	0.000155999
40.72	26	20	7	20	75	42	37	30	11	29	30	19	28	8	6	17	17															28.91	98.7267	727.3	0.000146816
40.74	24	25	5	20	67	42	30	22	3	29	30	15	25	9	7	23	12															28.92	98.7247	728.7	0.000155003
40.76	19	29	4	23	54	43	25	15	0	29	27	10	20	15	16	32	9															28.93	98.7227	730	0.000152569
40.78	14	31	3	28	41	45	24	13	2	27	23	5	14	22	30	42	7															28.94	98.7207	731.4	0.000161199
40.8	9	31	4	33	31	46	27	16	6	25	18	2	8	26	46	51	7															28.95	98.7188	732.8	0.000154782
40.82	7	29	5	36	26	46	33	22	12	21	15	1	4	26	59	59	8															28.96	98.7168	734.1	0.000137965
40.84	6	26	8	38	24	44	42	32	20	17	16	3	4	23	66	63	10															28.97	98.7148	735.5	0.000143607
40.86	7	23	12	36	27	41	49	42	29	12	16	7	7	19	64	64	12															28.98	98.7128	736.8	0.000130552
40.88	8	20	15	31	32	37	52	51	38	7	20	13	15	16	54	64	13															28.99	98.7108	738.2	0.000146152
40.9	9	18	16	24	37	35	52	57	44	4	27	19	25	16	41	64	14															29.01	98.7088	739.5	0.000150024
40.92	11	17	17	18	42	32	47	58	45	6	35	22	36	19	29	64	13															29.02	98.7068	740.9	0.00014925
40.94	13	16	16	13	45	31	40	55	39	13	41	22	45	24	23	65	12															29.03	98.7048	742.2	0.000142058
40.96	16	14	15	10	46	31	33	48	29	23	48	20	51	27	22	65	10															29.04	98.7028	743.6	0.000143607
40.98	19	13	14	10	44	31	27	37	19	34	59	15	49	29	26	62	7															29.05	98.7008	744.9	0.000143718
41	22	12	13	11	40	32	23	25	15	46	66	9	42	29	30	58	5															29.06	98.6987	746.3	0.000141726
41.02	24	12	13	13	35	33	23	15	18	54	64	5	32	28	33	51	4															29.07	98.6967	747.7	0.000162637
41.04	25	13	14	14	29	35	25	10	29	57	62	2	20	27	32	43	4															29.08	98.6947	749	0.000162858
41.06	25	16	15	14	23	38	29	10	42	54	52	1	12	27	28	36	5															29.09	98.6927	750.4	0.000154228
41.08	23	19	16	13	20	42	33	15	50	48	36	1	8	25	24	33	8															29.11	98.6907	751.7	0.000155556
41.1	20	22	15	12	17	46	36	23	50	40	19	1	10	22	22	35	11															29.12	98.6887	753.1	0.000153343
41.12	18	25	14	11	16	49	36	33	43	33	10	1	16	18	22	41	14															29.13	98.6866	754.4	0.000135199
41.14	17	26	12	10	15	50	32	40	32	29	8	2	21	12	25	52	18															29.14	98.6846	755.8	0.000142833
41.16	19	25	11	10	14	49	27	45	20	28	11	4	25	8	30	62	21															29.15	98.6826	757.1	0.000141616
41.18	24	23	9	11	14	45	20	46	11	30	19	7	25	6	38	71	23															29.16	98.6806	758.5	0.000127786
41.2	30	19	9	11	15	39	15	44	8	33	31	10	23	7	47	76	25															29.17	98.6785	759.8	0.000153896
41.22	35	16	9	10	16	32	12	40	11	36	38	12	20	9	61	76	25															29.18	98.6765	761.2	0.000167394
41.24	37	12	10	9	20	27	13	36	13	40	39	13	18	11	78	76	24															29.2	98.6745	762.5	0.000131769
41.26	36	10	12	6	24	23	16	32	16	42	38	11	16	13	98	78	22															29.21	98.6724	763.9	0.000145599
41.28	31	8	14	4	28	22	21	29	20	45	35	8	14	15	119	84	20															29.22	98.6704	765.3	0.000139071
41.3	23	7	15	3	30	23	26	27	25	46	27	5	13	18	135	98	17															29.23	98.6683	766.6	0.000118603
41.32	15	8	15	5	31	26	30	27	26	46	18	4	12	24	146	118	14															29.24	98.6663	768	0.000133982
41.34	9	8	15	9	28	28	31	26	27	44	10	5	12	33	153	144	12															29.25	98.6642	769.3	0.000142058
41.36	6	9	14	16	24	30	30	25	28	40	5	8	14	43	159	174	10															29.26	98.6622	770.7	0.000141284
41.38	5	9	12	24	17	31	28	24	27	34	1	12	19	51	167	204	10															29.28	98.6601	772	0.000129003
41.4	8	8	10	32	12	31	26	22	20	29	3	15	25	53	180	235	11															29.29	98.6581	773.4	0.000157216
41.42	10	7	8	36	8	32	23	22	12	25	9	17	30	49	199	263	13															29.3	98.656	774.7	0.000122475
41.44	12	6	6	37	8	32	22	21	8	23	18	18	31	41	220	289	15															29.31	98.6539	776.1	0.000136858
41.46	12	5	5	33	9	33	23	21	7	24	28	20	28	31	241	309	18															29.32	98.6519	777.4	0.000134977
41.48	12	5	5	26	12	34	24	21	8	24	33	21	22	23	261	321	19															29.33	98.6498	778.8	0.000143718
41.5	11	5	6	18	15	33	27	20	16	23	32	21	15	20	280	320	20															29.35	98.6477	780.2	0.000134424
41.52	10	6	7	12	18	31	31	18	27	22	30	19	9	24	299	304	20															29.36	98.6457	781.5	0.000116612
41.54	12	6	9	8	20	29	35	16	37	20	24	15	5	29	320	271	19															29.37	98.6436	782.9	0.000125241
41.56	15	6	10	8	21	26	38	14	44	17	19	10	5	34	342	227	18															29.38	98.6415	784.2	0.000133982
41.58	19	5	10	10	23	25	39	12	49	15	14	6	8	37	367	176	17															29.39	98.6394	785.6	0.000120484
41.6	23	4	10	14	25	27	38	10	51	14	13	4	17	36	393	127	17															29.41	98.6374	786.9	0.000128892
41.62	27	3	9	18	26	32	36	8	49	13	15	7	30	33	421	87	17															29.42	98.6353	788.3	0.000128007
41.64	30	2	7	21	25	38	32	7	46	13	13	12	46	27	444	59	19															29.43	98.6332	789.6	0.000148918
41.66	32	1	6	24	24	44	28	7	44	14	8	17	62	22	457	42	20															29.44	98.6311	791	0.000130552
41.68	32	1	6	26	21	48	24	6	40	16	6	20	72	19	452	34	21															29.45	98.629	792.3	0.000132875
41.7	31	1	6	28	17	49	21	7	36	18	8	20	74	16	425	30	22															29.47	98.6269	793.7	0.00012502
41.72	30	0	8	30	13	46	19	8	29	20	13	17	66	16	372	26	22															29.48	98.6248	795.1	0.000122475
41.74	28	0	10	33	11	39	17	10	21	22	20	12	51	19	300	23	22															29.49	98.6227	796.4	0.000120927
41.76	26	0	11	34	11	31	16	12	13	23	29	8	34	26	221	20	21															29.5	98.6206	797.8	0.000147258
41.78	25	0	13	33	14	24	14	15	7	24	38	7	21	34	146	20	20															29.51	98.6185	799.1	0.000127454
41.8	24	1	14	29	19	19	12	19	5	22	40	8	15	40	84	22	19															29.53	98.6164	800.5	0.000124578
41.82	24	1	14	23	25	17	10	22	9	19	37	12	17	44	44	27	19															29.54	98.6143	801.8	0.000131216
41.84	24	2	12	18	29	17	8	23	15	15	33	15	21	44	23	33	19															29.55	98.6122	803.2	0.000136858
41.86	24	2	11	13	31	19	6	23	23	11	35	17	26	38	19	37	19															29.56	98.6101	804.5	0.000133097
41.88	23	2	9	11	30	22	5	21	29	7	36	18	27	28	26	39	19															29.57	98.608	805.9	0.000124246
41.9	22	1	7	12	26	25	5	17	32	6	38	18	25	19	38	36	18															29.59	98.6059	807.2	0.000100791
41.92	19	1	6	15	21	27	6	13	31	6	39	19	22	13	48	30	17															29.6	98.6038	808.6	0.000118161
41.94	16	0	6	18	17	29	9	9	28	6	38	21	20	12	52	23	16															29.61	98.6017	810	0.000119599
41.96	12	0	7	20	15	31	14	7	22	7	33	23	22	16	49	15	15															29.62	98.5995	811.3	0.000126127
41.98	11	0	9	21	16	32	20	6	17	9	24	25	26	23	40	9	14															29.63	98.5974	812.7	0.000109531
42	11	0	11	21	19	34	27	7	11	10	20	24	30	31	28	5	14															29.65	98.5953	814	0.000113514
42.02	13	1	12	20	21	36	33	10	6	11	20	21	34	34	19	3	15															29.66	98.5932	815.4	0.000120041
42.04	17	1	12	19	23	37	36	14	2	11	21	18	34	33	17	2	16															29.67	98.591	816.7	0.000107429
42.06	22	1	11	18	24	38	35	20	1	12	25	15	31	27	23	3	17															29.68	98.5889	818.1	0.000129556
42.08	25	1	10	17	24	38	31	25	4	11	32	17	26	17	33	7	17															29.7	98.5868	819.4	0.000107318
42.1	27	1	8	17	23	38	24	30	13	8	37	24	24	8	42	12	16															29.71	98.5846	820.8	0.000125795
42.12	26	1	7	18	23	38	18	34	26	6	41	34	27	3	46	17	15															29.72	98.5825	822.1	0.000118382
42.14	23	2	6	18	25	39	12	36	43	3	44	44	33	3	44	22	14															29.73	98.5804	823.5	9.64757e-05
42.16	19	3	6	19	29	40	10	36	59	4	49	50	45	8	36	25	14															29.75	98.5782	824.9	8.75141e-05
42.18	14	4	7	19	36	43	11	35	71	7	54	52	59	18	29	25	14															29.76	98.5761	826.2	9.40417e-05
42.2	10	5	9	19	44	45	15	33	76	14	60	49	70	31	24	23	15															29.77	98.5739	827.6	0.000123029
42.22	7	6	11	18	51	47	22	30	76	23	64	44	76	45	25	18	16															29.78	98.5718	828.9	0.000109863
42.24	6	7	13	17	55	48	28	26	73	33	72	43	77	58	30	12	18															29.8	98.5696	830.3	0.000115727
42.26	6	7	15	17	55	47	34	22	68	41	80	47	75	69	35	7	20															29.81	98.5675	831.6	0.000114952
42.28	5	6	16	17	51	46	39	20	66	47	81	54	71	77	37	3	20															29.82	98.5653	833	0.000105659
42.3	5	5	16	19	44	45	42	20	67	53	81	64	73	83	35	0	20															29.84	98.5632	834.3	0.000106433
42.32	6	5	16	22	36	45	47	25	73	56	78	76	84	85	28	0	19															29.85	98.561	835.7	0.000111965
42.34	7	4	15	24	30	45	52	35	80	60	74	86	101	84	21	0	17															29.86	98.5589	837	0.000109752
42.36	8	3	13	24	27	47	58	49	83	63	70	94	119	80	15	2	15															29.87	98.5567	838.4	0.000107539
42.38	11	3	11	21	27	50	65	64	85	70	69	99	135	77	14	6	14															29.89	98.5545	839.8	0.000114399
42.4	14	3	8	17	30	52	71	79	89	79	79	104	143	76	18	12	14															29.9	98.5523	841.1	0.000107429
42.42	16	4	6	11	34	54	75	91	91	89	94	108	139	82	26	19	14															29.91	98.5502	842.5	0.000113293
42.44	17	4	5	5	39	54	77	100	94	103	106	112	126	97	34	27	15															29.93	98.548	843.8	0.000114841
42.46	16	6	4	1	43	52	76	104	101	118	117	117	111	121	38	36	17															29.94	98.5458	845.2	0.000107761
42.48	15	9	4	1	47	49	73	106	113	132	129	125	101	152	38	44	18															29.95	98.5436	846.5	0.000119488
42.5	12	11	4	5	51	45	72	107	125	143	140	135	101	183	36	51	19															29.96	98.5415	847.9	9.92417e-05
42.52	11	13	4	12	53	44	73	110	133	153	147	146	113	212	31	58	19															29.98	98.5393	849.2	0.00011462
42.54	11	14	4	22	53	45	78	116	144	163	156	158	139	234	26	63	18															29.99	98.5371	850.6	9.94629e-05
42.56	13	14	3	32	51	49	86	124	155	172	169	172	170	245	24	64	16															30	98.5349	851.9	9.93523e-05
42.58	17	12	3	40	47	57	96	135	161	180	182	184	201	243	27	62	14															30.02	98.5327	853.3	0.000110859
42.6	22	9	3	44	43	65	107	145	167	187	188	195	224	229	35	56	11															30.03	98.5305	854.6	9.61438e-05
42.62	26	7	4	43	40	72	114	152	179	189	190	201	234	205	44	47	9															30.04	98.5283	856	0.00010942
42.64	28	5	5	37	41	75	116	153	185	179	191	198	229	173	53	38	7															30.06	98.5261	857.4	9.59225e-05
42.66	29	5	5	29	45	73	111	147	183	158	188	182	210	139	61	31	6															30.07	98.5239	858.7	8.4195e-05
42.68	30	5	6	22	54	66	99	134	169	129	176	155	181	109	64	30	5															30.08	98.5217	860.1	0.000114399
42.7	30	6	6	18	66	56	82	115	148	98	158	120	149	88	63	32	6															30.1	98.5195	861.4	8.09865e-05
42.72	32	7	6	18	76	45	64	94	120	68	140	84	115	76	58	37	8															30.11	98.5173	862.8	9.84672e-05
42.74	33	7	6	20	83	38	48	75	89	46	115	53	84	73	52	40	12															30.12	98.5151	864.1	9.6697e-05
42.76	36	6	7	23	83	36	37	58	59	36	91	34	60	76	47	40	18															30.14	98.5129	865.5	9.13864e-05
42.78	36	5	8	25	76	40	32	44	39	34	71	27	42	80	42	35	26															30.15	98.5107	866.8	0.000108646
42.8	35	4	10	24	63	47	33	35	26	35	59	29	30	81	38	27	36															30.16	98.5085	868.2	9.6697e-05
42.82	32	3	11	20	48	56	37	28	24	36	55	35	22	77	33	19	45															30.18	98.5062	869.5	0.00011462
42.84	27	3	12	15	34	64	40	23	27	36	53	43	17	68	27	12	53															30.19	98.504	870.9	9.69183e-05
42.86	21	4	11	12	27	67	42	19	38	35	52	48	14	56	20	10	60															30.2	98.5018	872.3	0.000114399
42.88	16	5	10	11	26	65	41	16	53	32	52	49	13	42	13	12	63															30.22	98.4996	873.6	0.000136195
42.9	13	6	8	13	32	60	35	15	68	32	50	47	13	28	9	17	62															30.23	98.4973	875	0.000108535
42.92	11	6	6	17	41	51	28	17	67	35	47	41	15	19	8	23	58															30.24	98.4951	876.3	8.57439e-05
42.94	12	7	5	21	49	43	19	22	60	37	42	34	18	14	12	27	51															30.26	98.4929	877.7	0.000109973
42.96	14	8	4	24	54	35	13	29	51	37	33	28	20	14	20	30	42															30.27	98.4906	879	9.97948e-05
42.98	18	8	5	23	55	30	10	37	41	36	25	26	22	16	29	30	32															30.29	98.4884	880.4	0.000107318
43	21	9	6	19	51	27	12	41	31	35	19	27	24	18	39	27	23															30.3	98.4862	881.7	0.00010245
43.02	24	9	8	14	46	25	17	42	26	31	16	30	26	18	46	24	17															30.31	98.4839	883.1	9.1497e-05
43.04	26	9	10	10	40	23	25	38	26	26	17	33	28	15	49	20	13															30.33	98.4817	884.4	9.55906e-05
43.06	26	8	11	6	36	21	34	33	26	22	19	36	30	11	46	18	13															30.34	98.4794	885.8	0.000103446
43.08	25	7	12	5	33	19	41	28	19	19	25	35	33	9	40	17	15															30.35	98.4772	887.2	0.000115948
43.1	22	5	12	6	30	16	44	25	14	18	27	30	35	13	31	19	19															30.37	98.4749	888.5	0.00010411
43.12	21	5	11	7	28	14	43	25	14	18	20	23	38	22	22	22	23															30.38	98.4727	889.9	0.000100016
43.14	21	5	9	9	25	14	38	25	14	20	13	17	42	35	13	25	26															30.4	98.4704	891.2	0.000114067
43.16	24	7	8	9	21	16	32	26	15	24	12	13	47	46	7	26	28															30.41	98.4682	892.6	0.000117386
43.18	30	9	7	9	17	19	24	23	16	28	14	11	51	50	3	24	28															30.42	98.4659	893.9	0.000103667
43.2	36	12	6	8	14	24	18	19	17	29	23	12	51	46	1	20	26															30.44	98.4637	895.3	9.7914e-05
43.22	42	14	6	7	12	28	15	13	15	29	38	14	47	35	2	14	24															30.45	98.4614	896.6	0.000101565
43.24	45	14	6	6	11	31	14	7	13	26	56	18	40	22	8	11	22															30.46	98.4591	898	0.000105437
43.26	44	13	6	4	12	31	15	3	10	22	69	21	30	13	18	11	22															30.48	98.4569	899.3	9.32672e-05
43.28	39	12	5	3	16	30	18	2	8	17	71	23	20	14	33	15	23															30.49	98.4546	900.7	9.64757e-05
43.3	31	10	4	1	20	26	20	2	7	12	63	24	13	22	49	22	25															30.51	98.4523	902.1	0.000105327
43.32	23	8	3	0	25	21	23	3	7	9	54	24	11	34	62	28	29															30.52	98.4501	903.4	9.17183e-05
43.34	14	7	2	0	29	18	24	4	8	8	38	22	11	44	67	32	34															30.53	98.4478	904.8	0.000100016
43.36	8	8	2	0	31	15	25	4	10	9	26	20	12	50	64	32	39															30.55	98.4455	906.1	8.48588e-05
43.38	4	9	2	1	31	14	25	4	11	14	18	18	13	49	55	28	41															30.56	98.4432	907.5	9.50374e-05
43.4	2	9	2	3	29	15	26	4	14	21	17	17	14	43	41	24	41															30.58	98.4409	908.8	0.000103667
43.42	3	10	3	8	26	17	26	5	14	29	19	18	16	38	28	21	39															30.59	98.4387	910.2	0.000118271
43.44	6	9	4	13	23	20	27	10	13	36	19	18	20	36	20	21	34															30.61	98.4364	911.5	0.000106322
43.46	12	7	5	19	22	22	27	17	13	39	18	18	28	37	18	26	27															30.62	98.4341	912.9	0.000108203
43.48	18	5	6	22	21	25	27	25	14	38	19	16	40	40	20	33	20															30.63	98.4318	914.2	0.000100348
43.5	25	4	7	22	22	28	26	32	14	33	16	15	52	43	25	39	14															30.65	98.4295	915.6	0.000106765
43.52	30	3	7	19	22	30	24	37	16	27	14	15	61	42	30	43	9															30.66	98.4272	917	9.82459e-05
43.54	33	4	7	14	21	33	22	37	17	22	12	16	62	36	32	42	6															30.68	98.4249	918.3	9.09438e-05
43.56	33	6	6	9	19	36	20	34	19	20	12	20	57	29	30	37	4															30.69	98.4226	919.7	0.000100791
43.58	29	9	6	4	17	38	18	29	19	20	14	26	44	24	25	29	4															30.7	98.4203	921	0.000110416
43.6	23	12	6	1	14	39	17	24	17	23	15	31	28	24	21	22	5															30.72	98.418	922.4	0.000109531
43.62	17	15	6	1	11	38	18	19	14	28	17	34	14	27	17	19	8															30.73	98.4157	923.7	0.000114731
43.64	12	17	7	1	10	37	19	16	10	33	18	36	7	31	15	21	11															30.75	98.4134	925.1	9.51481e-05
43.66	10	18	8	2	10	35	22	14	5	40	16	36	7	33	14	28	14															30.76	98.4111	926.4	9.99055e-05
43.68	12	18	9	3	11	33	25	12	3	47	14	35	14	31	14	39	18															30.78	98.4088	927.8	0.000102561
43.7	19	18	9	3	13	32	29	10	1	53	15	35	26	25	13	48	22															30.79	98.4065	929.1	9.40417e-05
43.72	28	16	9	3	16	31	32	8	3	56	18	36	40	19	11	54	25															30.81	98.4041	930.5	8.71822e-05
43.74	38	14	8	2	18	31	35	6	5	56	23	38	51	17	10	54	28															30.82	98.4018	931.9	0.000126016
43.76	47	11	8	2	20	30	38	5	5	52	30	38	58	22	10	50	29															30.83	98.3995	933.2	0.000118603
43.78	51	8	8	4	22	28	41	6	7	44	37	35	59	32	13	45	29															30.85	98.3972	934.6	0.000100016
43.8	51	5	9	6	24	25	43	10	10	35	37	31	55	44	16	40	27															30.86	98.3949	935.9	8.72928e-05
43.82	47	3	10	9	26	21	43	15	15	25	30	24	48	54	20	40	24															30.88	98.3925	937.3	0.000106433
43.84	40	3	11	12	28	16	42	20	20	18	24	17	39	57	24	43	21															30.89	98.3902	938.6	0.000112739
43.86	31	5	13	14	28	13	39	23	23	15	17	11	31	51	28	48	17															30.91	98.3879	940	9.49268e-05
43.88	22	7	14	16	26	11	33	24	27	16	13	6	25	40	31	54	15															30.92	98.3856	941.3	9.548e-05
43.9	14	11	14	18	22	11	27	23	26	21	13	4	21	27	35	58	14															30.94	98.3832	942.7	0.000107761
43.92	9	14	13	19	17	12	21	19	24	29	19	4	21	15	38	60	13															30.95	98.3809	944	0.000105216
43.94	7	17	11	19	11	15	14	15	23	36	32	6	24	8	41	61	14															30.97	98.3785	945.4	0.000105769
43.96	7	18	8	17	7	19	10	11	23	39	42	11	28	6	41	62	14															30.98	98.3762	946.8	0.000106986
43.98	10	17	6	15	6	22	8	10	23	37	50	18	34	9	38	63	15															31	98.3738	948.1	0.000132433
44	16	16	4	14	7	24	9	10	19	29	58	24	38	14	32	64	15															31.01	98.3715	949.5	0.000115948
44.02	22	14	4	13	10	26	12	10	15	18	61	29	39	19	24	63	14															31.02	98.3691	950.8	0.000102561
44.04	28	12	5	16	15	27	18	11	13	10	59	29	36	24	16	59	13															31.04	98.3668	952.2	0.000128118
44.06	33	11	8	21	19	28	24	11	13	7	54	27	30	27	10	53	12															31.05	98.3644	953.5	0.000115505
44.08	36	10	13	27	22	29	30	11	15	10	48	22	23	25	9	46	12															31.07	98.3621	954.9	0.000141173
44.1	37	9	18	33	23	30	34	10	19	19	43	17	16	21	13	39	13															31.08	98.3597	956.2	0.000124688
44.12	37	9	24	36	23	32	37	11	23	30	37	15	11	15	20	37	16															31.1	98.3573	957.6	0.00013188
44.14	35	8	29	35	22	35	37	11	26	37	29	15	9	10	29	39	19															31.11	98.355	958.9	0.000127565
44.16	31	8	32	30	21	38	36	12	26	39	27	19	12	8	38	47	23															31.13	98.3526	960.3	0.000120373
44.18	26	8	33	22	19	42	34	11	24	35	28	23	17	10	46	59	28															31.14	98.3502	961.7	0.000155003
44.2	21	10	32	14	16	47	32	9	23	28	30	27	23	17	52	70	32															31.16	98.3479	963	0.000124135
44.22	16	11	28	7	12	51	30	7	22	20	33	28	30	27	56	81	35															31.17	98.3455	964.4	0.000140731
44.24	12	13	23	3	8	55	28	5	20	13	32	26	36	36	58	87	36															31.19	98.3431	965.7	0.000144603
44.26	9	14	18	1	4	57	26	4	17	10	30	22	41	41	59	90	35															31.2	98.3407	967.1	0.000125131
44.28	7	14	13	0	2	57	23	4	13	10	27	19	45	43	58	89	33															31.22	98.3383	968.4	0.00015102
44.3	7	13	10	2	1	54	20	6	10	9	20	18	46	41	54	87	29															31.23	98.3359	969.8	0.000130773
44.32	8	12	9	4	3	50	17	9	8	10	16	21	43	36	47	82	25															31.25	98.3336	971.1	0.000133318
44.34	12	11	9	8	6	45	16	12	7	10	14	27	37	33	38	76	20															31.26	98.3312	972.5	0.000138407
44.36	17	11	11	12	12	41	18	16	4	11	14	34	29	34	27	68	16															31.28	98.3288
44.38	22	11	15	16	18	39	21	20	5	13	15	37	21	38	17	58	13															31.3	98.3264
44.4	27	12	18	20	25	39	26	26	6	18	13	35	14	40	10	48	10															31.31	98.324
44.42	31	14	20	22	32	42	31	31	11	23	12	28	10	40	9	40	9															31.33	98.3216
44.44	32	17	21	23	38	46	34	37	14	28	14	19	12	38	11	36	9															31.34	98.3192
44.46	33	20	20	24	43	49	34	41	19	29	17	9	18	32	14	37	9															31.36	98.3168
44.48	32	23	19	25	45	51	32	42	23	27	22	4	28	25	16	41	10															31.37	98.3144
44.5	33	25	17	27	46	50	28	41	25	22	27	5	40	18	16	47	10															31.39	98.3119
44.52	36	25	15	31	43	47	24	36	19	15	32	12	52	14	14	51	10															31.4	98.3095
44.54	39	24	14	36	38	41	21	31	17	9	35	21	62	10	13	51	9															31.42	98.3071
44.56	42	20	13	39	31	34	20	26	16	6	34	28	69	7	14	46	9															31.43	98.3047
44.58	43	16	13	41	24	27	21	22	20	7	31	32	70	5	20	40	8															31.45	98.3023
44.6	41	12	13	41	18	20	23	19	26	9	24	29	64	3	26	35	9															31.46	98.2998
44.62	35	9	13	38	13	16	25	17	36	12	18	22	55	3	32	34	10															31.48	98.2974
44.64	28	8	13	33	10	14	27	15	47	16	11	14	43	5	36	37	11															31.49	98.295
44.66	20	8	14	27	8	14	28	15	48	20	4	7	32	9	35	44	13															31.51	98.2925
44.68	14	9	14	20	7	17	28	15	41	23	1	5	28	15	31	53	15															31.53	98.2901
44.7	11	11	15	14	6	22	28	16	35	25	2	7	33	22	26	60	17															31.54	98.2877
44.72	11	11	15	10	6	27	28	18	27	27	7	15	43	29	22	62	19															31.56	98.2852
44.74	14	10	14	8	6	31	28	21	23	28	13	25	55	35	19	61	21															31.57	98.2828
44.76	17	9	13	7	7	35	27	23	23	26	18	35	62	36	18	55	22															31.59	98.2803
44.78	20	7	11	7	10	36	26	24	28	22	23	41	60	33	18	46	23															31.6	98.2779
44.8	22	6	9	8	14	36	24	23	30	17	25	42	50	27	19	38	25															31.62	98.2755
44.82	22	6	8	8	19	34	22	20	25	12	23	38	34	18	20	31	26															31.63	98.273
44.84	21	9	7	10	23	31	22	16	20	9	23	31	18	9	22	27	28															31.65	98.2706
44.86	20	12	7	13	25	27	24	11	18	8	26	23	7	3	24	25	29															31.67	98.2681
44.88	21	16	7	19	25	23	28	8	16	10	29	18	3	0	27	25	29															31.68	98.2656
44.9	22	20	8	27	21	20	32	8	14	14	30	18	7	0	30	26	28															31.7	98.2632
44.92	25	21	8	36	15	19	35	10	14	19	29	20	16	3	34	29	27															31.71	98.2607
44.94	29	21	8	42	10	19	35	15	14	23	27	22	25	7	40	32	26															31.73	98.2582
44.96	33	18	8	46	6	20	33	21	11	25	23	22	34	14	44	37	25															31.74	98.2558
44.98	35	15	7	44	4	22	29	26	7	26	16	19	40	22	47	41	24															31.76	98.2533
45	35	12	6	38	5	25	24	29	6	23	11	13	43	30	48	44	24															31.78	98.2508
45.02	33	10	6	30	7	27	20	31	9	19	8	7	42	37	45	43	24															31.79	98.2484
45.04	28	11	6	23	10	27	17	31	14	14	6	4	37	39	37	39	25															31.81	98.2459
45.06	22	14	7	19	13	26	16	30	17	10	4	4	32	38	27	33	26															31.82	98.2434
45.08	15	19	10	17	16	24	16	27	19	8	2	8	25	32	18	26	27															31.84	98.2409
45.1	9	24	12	19	18	21	16	24	20	8	1	15	20	24	9	23	27															31.86	98.2384
45.12	4	28	16	23	19	18	16	19	21	8	2	21	15	16	3	24	26															31.87	98.2359
45.14	2	30	19	27	18	16	16	14	18	9	2	26	15	11	1	31	25															31.89	98.2335
45.16	1	29	21	32	18	15	15	9	16	9	3	28	16	9	2	39	24															31.9	98.231
45.18	2	26	22	37	16	15	13	5	16	9	4	26	18	10	7	48	22															31.92	98.2285
45.2	4	21	21	41	15	17	13	3	17	8	4	22	19	12	12	53	21															31.94	98.226
45.22	7	17	20	46	13	20	15	3	15	8	3	18	20	14	19	54	21															31.95	98.2235
45.24	9	14	18	48	11	24	18	7	10	9	2	16	20	15	26	49	21															31.97	98.221
45.26	11	13	16	48	9	26	22	13	9	10	5	15	19	15	31	41	23															31.98	98.2185
45.28	13	13	14	45	7	28	26	21	12	11	10	18	19	15	32	32	25															32	98.216
45.3	16	15	12	39	7	28	29	28	19	10	18	23	21	16	31	24	28															32.02	98.2134
45.32	19	16	11	32	8	27	30	33	28	9	27	29	23	18	27	20	31															32.03	98.2109
45.34	23	17	10	24	11	26	28	34	39	8	34	32	25	19	22	21	33															32.05	98.2084
45.36	28	15	9	18	17	24	25	32	47	8	38	31	26	19	18	26	34															32.07	98.2059
45.38	32	13	8	15	24	23	21	28	46	9	33	27	27	17	14	32	34															32.08	98.2034
45.4	34	9	7	16	32	24	19	24	38	11	24	20	26	12	12	38	33															32.1	98.2008
45.42	34	6	8	20	38	25	18	19	25	11	16	14	22	7	10	40	32															32.11	98.1983
45.44	32	3	9	26	43	26	20	16	14	10	8	10	18	2	8	39	31															32.13	98.1958
45.46	29	3	11	32	43	26	23	15	4	8	1	9	13	0	7	33	30															32.15	98.1933
45.48	25	4	14	35	39	26	26	15	0	5	0	10	9	0	7	28	28															32.16	98.1907
45.5	21	6	18	35	31	25	29	16	2	3	0	11	6	1	7	23	27															32.18	98.1882
45.52	19	9	21	31	23	23	31	16	9	3	4	11	5	5	9	22	26															32.19	98.1857
45.54	19	12	23	27	16	20	31	15	18	5	7	9	9	9	12	22	24															32.21	98.1831
45.56	19	14	24	23	11	18	30	13	28	9	13	6	16	12	16	24	22															32.23	98.1806
45.58	20	16	23	22	10	16	28	10	33	13	21	3	25	15	18	23	20															32.24	98.178
45.6	20	16	21	23	10	15	26	7	34	16	27	1	34	16	19	21	18															32.26	98.1755
45.62	19	16	18	27	12	15	22	6	29	17	29	0	39	14	18	17	17															32.28	98.1729
45.64	18	15	14	30	13	14	18	7	22	17	28	1	38	11	15	14	16															32.29	98.1704
45.66	15	13	11	32	12	13	13	9	14	15	21	3	31	7	12	12	16															32.31	98.1678
45.68	12	10	8	30	11	12	8	11	7	14	14	6	22	4	10	14	16															32.33	98.1653
45.7	11	7	6	26	11	11	5	13	3	13	9	10	12	1	10	18	15															32.34	98.1627
45.72	11	4	6	21	13	11	5	14	3	14	11	14	7	0	12	24	15															32.36	98.1601
45.74	14	2	6	16	18	10	9	15	4	15	18	16	6	0	14	29	14															32.37	98.1576
45.76	18	1	7	12	24	10	15	16	6	17	26	18	9	1	15	33	14															32.39	98.155
45.78	23	1	9	12	31	11	23	19	9	19	33	17	14	3	14	35	14															32.41	98.1524
45.8	27	1	12	15	37	11	30	23	11	19	34	15	19	4	11	35	16															32.42	98.1499
45.82	28	2	14	19	39	10	34	28	16	17	28	12	20	6	7	33	19															32.44	98.1473
45.84	27	3	15	24	36	9	34	34	23	14	18	9	19	6	3	31	23															32.46	98.1447
45.86	23	4	15	29	30	7	30	39	34	10	10	6	15	6	1	28	28															32.47	98.1421
45.88	18	5	15	31	23	6	23	42	49	7	3	4	9	6	0	25	34															32.49	98.1395
45.9	13	7	13	32	15	6	16	42	63	5	0	2	6	6	0	21	40															32.51	98.1369
45.92	10	9	11	30	10	7	10	39	73	5	0	2	4	6	2	18	45															32.52	98.1343
45.94	10	12	9	27	10	9	6	33	78	7	2	2	3	6	6	14	47															32.54	98.1317
45.96	12	15	8	23	13	12	5	24	73	9	6	1	4	7	13	12	48															32.56	98.1291
45.98	17	17	7	20	20	15	6	16	61	11	8	2	5	9	22	12	45															32.57	98.1266
46	22	17	7	16	28	17	7	8	45	12	9	3	6	10	30	15	41															32.59	98.1239
46.02	26	17	8	13	35	18	8	3	28	14	11	6	5	12	36	19	34															32.61	98.1213
46.04	27	15	8	9	39	16	9	0	16	16	11	9	6	15	37	24	26															32.62	98.1187
46.06	24	13	9	6	40	14	9	0	9	18	9	13	7	20	34	27	19															32.64	98.1161
46.08	19	11	9	4	37	10	10	2	9	20	9	17	9	24	26	28	13															32.66	98.1135
46.1	13	9	8	5	32	7	11	7	14	21	12	19	13	26	17	25	8															32.67	98.1109
46.12	9	8	8	8	27	5	14	14	20	21	15	19	17	26	10	20	5															32.69	98.1083
46.14	7	8	9	13	22	3	17	22	25	20	16	18	19	23	5	15	4															32.71	98.1057
46.16	10	10	10	21	19	3	20	30	27	16	18	15	20	19	4	10	5															32.72	98.103
46.18	15	12	12	28	18	4	23	35	24	12	21	11	18	14	6	7	6															32.74	98.1004
46.2	22	15	15	33	17	6	25	37	21	9	23	7	14	12	11	9	7															32.76	98.0978
46.22	27	18	17	35	16	9	26	34	15	8	21	3	10	11	17	15	8															32.77	98.0951
46.24	29	20	18	33	15	13	27	28	8	9	19	2	7	10	21	23	9															32.79	98.0925
46.26	28	20	19	29	14	16	27	21	5	14	18	3	5	10	24	33	10															32.81	98.0899
46.28	24	19	19	22	12	20	27	15	5	21	13	9	4	8	24	41	11															32.82	98.0872
46.3	18	17	18	16	11	23	27	11	10	28	8	18	5	6	22	45	12															32.84	98.0846
46.32	13	15	17	10	11	25	27	9	15	34	5	27	6	4	19	46	13															32.86	98.0819
46.34	10	13	16	6	13	27	27	10	21	39	5	34	7	4	18	42	13															32.88	98.0793
46.36	9	13	16	6	17	27	27	11	28	41	8	37	7	6	19	36	13															32.89	98.0766
46.38	11	15	16	8	22	27	27	12	31	39	10	35	8	10	23	30	12															32.91	98.074
46.4	15	19	17	12	27	26	26	12	27	33	15	27	10	14	29	25	11															32.93	98.0713
46.42	19	23	18	18	30	25	25	11	24	28	20	17	13	18	33	22	10															32.94	98.0686
46.44	21	26	19	22	31	24	24	10	19	24	22	8	18	22	36	21	8															32.96	98.066
46.46	21	28	20	25	29	23	23	9	18	21	21	2	23	24	36	22	7															32.98	98.0633
46.48	20	27	20	24	25	21	23	9	18	21	17	2	29	26	32	23	5															33	98.0606
46.5	17	25	20	20	21	19	22	12	20	23	11	6	31	27	26	24	3															33.01	98.0579
46.52	15	21	19	14	18	17	20	17	22	24	6	15	31	27	20	23	2															33.03	98.0553
46.54	15	17	19	9	19	15	18	22	21	22	1	24	27	26	13	20	1															33.05	98.0526
46.56	17	15	20	5	22	14	15	27	20	18	0	31	22	24	7	16	1															33.06	98.0499
46.58	21	14	21	3	29	14	11	29	18	12	1	35	18	20	3	12	3															33.08	98.0472
46.6	25	14	23	3	37	15	9	29	15	6	2	34	14	15	1	9	5															33.1	98.0445
46.62	28	16	24	3	45	16	9	25	15	2	5	29	13	11	1	8	9															33.12	98.0418
46.64	30	18	25	5	51	19	12	19	15	0	9	20	13	10	2	7	13															33.13	98.0391
46.66	29	20	26	7	53	21	18	14	16	0	16	12	14	11	5	8	17															33.15	98.0364
46.68	25	21	26	11	50	22	25	10	16	0	22	7	15	15	10	10	21															33.17	98.0337
46.7	20	22	25	16	44	22	32	9	16	3	28	4	16	21	14	13	24															33.18	98.031
46.72	14	23	23	21	35	21	37	10	18	7	33	4	16	26	18	16	26															33.2	98.0283
46.74	10	24	20	26	25	19	39	13	16	11	35	6	14	29	21	20	28															33.22	98.0256
46.76	6	24	18	28	15	17	39	17	12	14	31	8	12	30	23	24	29															33.24	98.0229
46.78	4	23	16	28	8	14	37	19	9	16	23	8	8	27	24	26	30															33.25	98.0202
46.8	4	21	15	25	4	13	35	21	8	15	15	8	5	24	25	26	29															33.27	98.0175
46.82	5	18	14	20	2	12	32	23	9	14	11	6	2	19	26	24	28															33.29	98.0147
46.84	7	14	13	15	4	12	30	26	12	12	11	5	0	16	26	21	25															33.3	98.012
46.86	9	10	13	10	8	12	27	29	18	10	16	5	0	13	24	18	22															33.32	98.0093
46.88	12	7	14	7	13	13	24	32	25	10	28	9	1	11	21	15	18															33.34	98.0066
46.9	14	4	16	6	19	14	21	34	27	12	43	15	4	9	18	12	14															33.36	98.0038
46.92	16	3	18	6	24	15	19	35	28	14	55	22	8	9	16	11	11															33.37	98.0011
46.94	17	4	20	7	29	16	19	33	28	16	59	29	13	10	17	9	9															33.39	97.9983
46.96	17	5	22	9	31	16	20	29	23	17	55	33	18	13	21	7	8															33.41	97.9956
46.98	16	7	24	10	29	15	24	24	19	18	46	34	22	18	28	5	8															33.43	97.9929
47	16	9	26	11	26	14	30	21	18	20	31	33	24	22	36	4	8															33.44	97.9901
47.02	17	10	27	12	21	13	35	19	17	20	17	30	24	24	43	4	9															33.46	97.9873
47.04	19	11	27	11	16	11	40	20	17	22	6	28	23	23	47	6	10															33.48	97.9846
47.06	24	12	26	11	12	9	43	21	18	22	1	30	22	18	46	11	11															33.5	97.9818
47.08	31	12	25	9	11	8	45	23	20	22	1	33	23	12	40	15	12															33.51	97.9791
47.1	37	13	24	7	11	6	47	25	21	21	4	38	26	6	31	19	13															33.53	97.9763
47.12	42	13	24	6	12	6	49	24	17	19	11	41	30	2	21	21	15															33.55	97.9735
47.14	43	13	24	6	12	6	51	22	15	17	22	42	33	3	12	19	17															33.57	97.9708
47.16	40	12	25	7	10	7	53	19	14	15	34	39	34	7	7	17	19															33.58	97.968
47.18	34	12	25	9	8	9	52	16	13	13	42	33	31	13	4	15	21															33.6	97.9652
47.2	25	12	25	12	5	12	49	14	13	11	45	26	25	19	5	16	22															33.62	97.9624
47.22	17	12	25	15	4	13	43	13	14	10	45	20	16	22	7	19	22															33.64	97.9597
47.24	10	12	23	18	6	15	34	14	16	10	41	17	9	22	10	23	20															33.65	97.9569
47.26	7	13	21	18	10	15	25	16	17	11	36	17	4	20	14	28	18															33.67	97.9541
47.28	7	15	19	17	18	14	18	19	15	15	31	19	3	15	18	30	15															33.69	97.9513
47.3	9	19	17	14	26	13	13	23	13	22	30	24	4	10	22	31	11															33.71	97.9485
47.32	13	23	17	11	32	13	12	28	11	29	32	28	6	7	25	29	8															33.73	97.9457
47.34	18	27	19	7	35	13	16	32	7	33	32	32	8	8	26	27	6															33.74	97.9429
47.36	22	30	22	4	34	15	22	36	4	35	30	33	11	12	24	25	4															33.76	97.9401
47.38	25	31	26	3	29	18	31	39	3	33	27	33	14	17	20	25	4															33.78	97.9373
47.4	27	29	31	3	22	21	41	40	6	27	27	32	16	23	16	26	5															33.8	97.9345
47.42	26	24	35	4	17	23	50	40	12	20	25	29	18	26	13	27	6															33.81	97.9317
47.44	22	19	37	4	15	24	55	39	19	13	23	24	21	27	13	28	8															33.83	97.9289
47.46	17	13	37	5	17	24	57	36	25	9	24	20	23	27	16	27	11															33.85	97.9261
47.48	12	8	36	5	22	22	53	32	25	8	28	15	24	27	20	25	13															33.87	97.9232
47.5	8	5	32	5	27	18	46	27	20	8	32	13	24	26	21	22	14															33.88	97.9204
47.52	6	4	27	7	30	15	37	22	15	9	34	13	23	26	20	20	15															33.9	97.9176
47.54	7	5	23	10	29	11	28	17	12	11	35	15	22	25	16	19	15															33.92	97.9148
47.56	9	7	19	13	24	8	20	14	15	14	35	18	20	23	10	19	15															33.94	97.9119
47.58	14	9	17	15	18	6	15	11	23	15	31	19	19	21	4	21	14															33.96	97.9091
47.6	18	11	17	16	12	4	13	11	31	16	26	18	20	19	2	22	14															33.97	97.9063
47.62	21	13	18	14	7	3	13	13	38	17	20	15	20	18	5	23	14															33.99	97.9034
47.64	23	14	19	11	5	2	15	16	39	15	18	11	20	19	14	22	14															34.01	97.9006
47.66	24	15	20	7	4	3	18	22	34	13	19	8	19	22	26	19	14															34.03	97.8978
47.68	24	17	20	4	5	4	20	27	28	10	22	8	17	26	38	17	13															34.05	97.8949
47.7	23	18	19	1	5	6	22	32	23	8	27	12	15	28	49	14	12															34.06	97.8921
47.72	24	20	17	0	6	9	23	36	21	9	29	17	13	30	55	13	10															34.08	97.8892
47.74	25	22	15	0	6	12	24	37	21	11	28	21	12	30	55	14	9															34.1	97.8863
47.76	27	23	14	1	6	15	27	35	20	13	25	24	11	30	51	15	8															34.12	97.8835
47.78	28	23	14	2	6	17	30	33	19	16	20	24	12	31	44	16	6															34.13	97.8806
47.8	28	22	15	3	6	20	34	29	16	18	20	21	13	33	35	16	5															34.15	97.8778
47.82	26	19	18	4	7	21	37	26	11	18	22	15	15	37	26	15	4															34.17	97.8749
47.84	21	16	22	5	10	22	39	23	7	16	26	10	18	41	18	13	3															34.19	97.872
47.86	16	14	25	5	13	21	39	21	4	13	35	9	22	45	12	10	3															34.21	97.8691
47.88	12	13	27	4	17	20	37	20	3	10	42	11	26	49	9	7	3															34.22	97.8663
47.9	11	12	29	3	21	17	33	19	4	6	45	15	29	54	11	6	3															34.24	97.8634
47.92	13	12	29	2	23	16	29	19	5	5	44	23	30	59	16	5	3															34.26	97.8605
47.94	19	12	27	1	24	14	26	18	8	4	41	30	28	61	22	6	3															34.28	97.8576
47.96	27	11	25	1	21	14	25	16	8	5	35	35	25	61	26	7	4															34.3	97.8547
47.98	34	9	22	1	17	14	27	15	7	7	25	37	20	55	28	10	4															34.31	97.8518
48	39	7	19	2	11	14	31	13	7	9	15	38	16	44	28	15	5															34.33	97.8489
48.02	40	5	17	4	6	14	37	14	7	12	11	36	13	31	26	21	6															34.35	97.846
48.04	37	4	16	6	2	14	42	17	8	14	8	33	12	19	25	29	6															34.37	97.8431
48.06	32	3	17	8	0	13	46	22	9	15	14	29	11	11	28	37	6															34.39	97.8402
48.08	26	4	19	9	1	12	45	29	10	14	26	24	11	9	32	43	6															34.41	97.8373
48.1	21	5	22	9	4	11	41	36	11	12	41	19	10	12	35	44	5															34.42	97.8344
48.12	18	7	26	8	7	11	34	41	11	10	56	15	9	18	36	41	4															34.44	97.8315
48.14	18	9	29	7	10	12	25	42	11	10	61	13	8	25	33	34	4															34.46	97.8286
48.16	20	10	31	5	12	13	17	39	12	12	63	14	7	30	27	25	3															34.48	97.8256
48.18	22	11	31	4	12	14	12	31	13	17	60	17	7	33	19	15	3															34.5	97.8227
48.2	24	11	29	3	11	15	12	22	14	24	51	20	8	33	12	8	3															34.51	97.8198
48.22	25	11	26	2	8	16	17	14	13	31	48	23	9	33	9	3	3															34.53	97.8168
48.24	23	12	21	2	7	16	24	7	11	33	47	26	10	35	10	2	3															34.55	97.8139
48.26	20	13	17	1	6	15	32	4	11	32	46	26	12	39	13	3	3															34.57	97.811
48.28	15	15	13	2	6	15	39	3	13	25	46	25	14	45	19	6	3															34.59	97.808
48.3	11	17	10	4	8	15	43	5	19	17	43	22	18	53	24	8	3															34.61	97.8051
48.32	8	20	9	6	9	16	43	8	25	8	41	19	23	59	27	10	2															34.62	97.8021
48.34	7	22	8	9	9	17	41	11	30	2	37	17	28	61	29	11	1															34.64	97.7992
48.36	7	22	8	11	9	18	39	13	31	0	27	16	31	57	29	12	1															34.66	97.7962
48.38	9	22	9	12	7	19	37	15	28	3	21	18	32	47	28	12	0															34.68	97.7933
48.4	12	20	10	12	5	18	35	16	23	11	18	20	30	35	25	12	0															34.7	97.7903
48.42	15	19	11	11	3	17	34	18	20	22	17	23	28	22	23	13	0															34.72	97.7873
48.44	18	19	12	9	2	15	34	19	17	34	20	23	25	10	22	13	1															34.73	97.7844
48.46	19	19	12	7	1	12	34	21	17	45	25	22	22	3	21	13	2															34.75	97.7814
48.48	20	20	11	6	2	8	35	23	17	50	33	19	21	0	22	14	4															34.77	97.7784
48.5	21	20	10	6	3	6	36	23	14	50	39	15	20	2	24	14	6															34.79	97.7755
48.52	22	19	9	6	5	4	39	22	10	43	35	12	20	8	26	13	7															34.81	97.7725
48.54	23	18	9	7	8	3	41	20	6	33	31	11	20	18	25	13	8															34.83	97.7695
48.56	25	16	9	7	10	4	43	17	2	21	27	12	19	31	23	13	8															34.84	97.7665
48.58	26	14	11	7	10	6	43	14	1	11	22	13	16	45	20	15	8															34.86	97.7635
48.6	27	13	14	7	9	9	40	13	2	6	17	13	13	55	15	17	7															34.88	97.7605
48.62	26	13	18	8	7	12	36	12	6	6	14	14	10	58	11	21	6															34.9	97.7575
48.64	23	14	23	10	5	15	30	12	12	11	14	14	8	55	8	27	5															34.92	97.7545
48.66	19	17	28	12	2	17	24	13	17	18	16	14	10	46	7	32	4															34.94	97.7515
48.68	14	19	32	15	1	18	19	14	23	25	14	15	14	34	9	37	4															34.95	97.7485
48.7	9	20	34	16	0	19	16	16	28	29	16	18	20	22	14	40	3															34.97	97.7455
48.72	7	19	35	16	0	19	16	17	28	27	20	20	24	14	22	41	3															34.99	97.7425
48.74	7	18	34	14	0	20	18	18	26	21	25	21	26	12	30	38	2															35.01	97.7394
48.76	10	15	31	12	1	22	20	18	22	13	29	20	28	14	35	33	1															35.03	97.7364
48.78	14	12	26	9	3	23	22	17	15	6	31	17	29	21	36	27	1															35.05	97.7334
48.8	19	10	21	7	5	25	23	16	9	3	34	13	30	30	32	22	1															35.06	97.7304
48.82	23	9	16	6	9	26	22	15	2	4	33	10	31	38	25	18	1															35.08	97.7273
48.84	25	9	12	8	13	26	21	14	1	10	26	10	33	43	16	16	1															35.1	97.7243
48.86	24	10	9	11	16	25	20	13	3	19	19	14	33	42	9	17	1															35.12	97.7213
48.88	22	11	8	16	17	23	21	11	8	27	13	22	31	38	6	19	2															35.14	97.7182
48.9	20	11	8	21	18	22	24	10	15	32	11	31	27	30	5	22	3															35.16	97.7152
48.92	18	11	9	27	17	22	30	7	22	33	12	39	23	21	7	24	5															35.17	97.7121
48.94	17	11	12	32	16	24	38	5	25	30	17	44	18	14	9	24	7															35.19	97.7091
48.96	17	11	14	36	17	28	47	3	23	25	29	43	15	10	11	23	10															35.21	97.706
48.98	17	10	15	39	18	35	54	2	17	19	44	37	13	9	12	20	12															35.23	97.703
49	17	9	15	41	21	42	58	3	10	15	53	30	13	12	13	17	14															35.25	97.6999
49.02	16	8	15	41	24	48	58	6	4	13	61	22	16	16	15	16	16															35.27	97.6969
49.04	15	7	14	40	26	53	54	10	2	12	65	15	21	21	18	17	17															35.28	97.6938
49.06	14	6	12	38	28	54	47	14	3	14	64	11	26	26	20	19	18															35.3	97.6907
49.08	14	4	11	36	29	51	41	18	7	16	58	10	30	30	22	23	18															35.32	97.6876
49.1	17	4	10	34	31	47	37	19	13	16	45	11	31	32	23	26	18															35.34	97.6846
49.12	21	5	10	33	32	41	37	18	16	15	34	14	28	31	22	29	18															35.36	97.6815
49.14	27	8	10	31	35	37	42	15	17	14	26	18	22	28	20	30	17															35.38	97.6784
49.16	31	12	10	29	37	35	52	12	15	13	17	23	17	24	17	29	15															35.4	97.6753
49.18	34	18	10	27	38	36	63	9	11	12	15	27	14	20	13	27	13															35.41	97.6722
49.2	34	23	9	26	38	39	72	8	6	12	18	31	16	17	10	24	11															35.43	97.6691
49.22	33	26	8	26	36	44	77	8	3	15	22	33	21	16	7	22	10															35.45	97.666
49.24	30	27	6	28	32	47	75	10	1	17	26	34	27	18	6	20	10															35.47	97.6629
49.26	27	26	5	33	27	49	68	11	1	18	23	32	32	22	5	20	11															35.49	97.6598
49.28	25	22	5	39	22	48	57	12	2	19	19	28	36	28	6	20	13															35.51	97.6567
49.3	22	16	6	45	20	44	43	13	4	18	16	22	39	33	7	21	16															35.52	97.6536
49.32	20	10	8	50	19	40	30	13	6	16	14	15	40	38	9	20	19															35.54	97.6505
49.34	17	6	10	53	19	35	19	14	6	14	17	9	38	41	11	18	20															35.56	97.6473
49.36	13	3	13	53	21	31	11	14	6	11	25	4	35	42	11	15	21															35.58	97.6442
49.38	10	2	15	50	23	28	6	14	5	9	33	3	29	40	11	11	21															35.6	97.6411
49.4	7	3	16	44	24	28	6	14	4	7	40	5	20	36	10	8	19															35.62	97.638
49.42	5	5	16	37	23	29	9	13	4	6	42	8	12	32	8	7	17															35.64	97.6348
49.44	6	8	15	29	21	31	15	11	4	7	40	13	5	27	6	8	14															35.65	97.6317
49.46	9	11	14	20	19	33	23	8	5	8	34	18	1	22	4	12	12															35.67	97.6286
49.48	13	12	13	14	18	34	31	5	7	9	27	21	0	18	1	18	10															35.69	97.6254
49.5	19	13	11	10	18	32	38	3	7	10	21	22	0	15	0	24	9															35.71	97.6223
49.52	24	13	9	9	20	29	42	1	7	9	18	19	0	13	1	30	10															35.73	97.6191
49.54	29	12	7	10	22	25	44	1	6	8	18	15	0	11	5	34	11															35.75	97.6159
49.56	32	11	5	11	22	19	42	1	4	6	21	11	0	9	13	38	14															35.77	97.6128
49.58	33	10	4	13	20	14	38	3	2	5	24	8	0	7	23	41	17															35.79	97.6096
49.6	32	9	4	14	15	11	32	6	2	5	27	5	0	5	32	43	20															35.8	97.6065
49.62	30	8	5	14	10	10	27	8	3	5	26	5	3	5	39	43	23															35.82	97.6033
49.64	26	8	6	14	5	11	22	10	5	7	22	5	8	7	40	44	25															35.84	97.6001
49.66	23	8	8	13	2	15	19	10	9	11	13	7	16	9	38	44	26															35.86	97.5969
49.68	20	8	9	14	1	20	18	10	13	17	7	9	25	13	32	43	26															35.88	97.5938
49.7	17	8	9	15	3	25	19	9	15	24	6	13	31	17	25	43	25															35.9	97.5906
49.72	16	9	9	16	5	28	20	7	16	30	11	19	34	19	20	44	25															35.92	97.5874
49.74	17	11	8	17	8	30	21	5	16	35	17	27	32	21	17	44	25															35.94	97.5842
49.76	19	13	7	17	10	29	22	4	13	37	26	34	27	20	15	44	25															35.95	97.581
49.78	23	15	6	16	11	27	23	4	9	34	35	40	21	20	14	43	26															35.97	97.5778
49.8	29	17	6	14	10	24	24	4	5	29	38	42	15	19	14	41	27															35.99	97.5746
49.82	34	16	8	12	8	20	25	6	2	23	35	40	11	19	13	37	27															36.01	97.5714
49.84	38	15	9	11	5	17	25	9	1	19	33	34	7	19	12	32	27															36.03	97.5682
49.86	39	12	11	9	3	15	25	12	0	17	31	26	5	21	10	26	26															36.05	97.5649
49.88	37	10	14	9	2	13	23	14	1	18	29	18	5	23	9	20	25															36.07	97.5617
49.9	33	7	15	9	3	12	21	16	4	19	24	11	5	24	8	15	23															36.09	97.5585
49.92	27	5	16	9	5	11	19	16	6	20	20	6	6	24	8	11	22															36.11	97.5553
49.94	23	4	15	9	7	10	17	15	8	19	17	4	6	23	8	9	21															36.12	97.552
49.96	19	4	16	9	8	9	15	15	9	18	14	2	7	22	9	8	20															36.14	97.5488
49.98	19	4	16	9	8	9	15	15	9	18	14	2	7	22	9	8	20															36.16	97.5456
50	19	4	16	9	8	9	15	15	9	18	14	2	7	22	9	8	20															36.18	97.5423
																																36.2	97.5391
																																36.22	97.5359
																																36.24	97.5326
																																36.26	97.5293
																																36.27	97.5261
																																36.29	97.5228
																																36.31	97.5196
																																36.33	97.5163
																																36.35	97.513
																																36.37	97.5097
																																36.39	97.5065
																																36.41	97.5032
																																36.43	97.4999
																																36.44	97.4966
																																36.46	97.4933
																																36.48	97.49
																																36.5	97.4867
																																36.52	97.4834
																																36.54	97.4801
																																36.56	97.4768
																																36.58	97.4734
																																36.6	97.4701
																																36.62	97.4668
																																36.63	97.4635
																																36.65	97.4602
																																36.67	97.4568
																																36.69	97.4535
																																36.71	97.4501
																																36.73	97.4468
																																36.75	97.4435
																																36.77	97.4401
																																36.79	97.4367
																																36.8	97.4334
																																36.82	97.43
																																36.84	97.4266
																																36.86	97.4233
																																36.88	97.4199
																																36.9	97.4165
																																36.92	97.4131
																																36.94	97.4098
																																36.96	97.4064
																																36.97	97.403
																																36.99	97.3996
																																37.01	97.3962
																																37.03	97.3928
																																37.05	97.3894
																																37.07	97.386
																																37.09	97.3825
																																37.11	97.3791
																																37.13	97.3757
																																37.15	97.3723
																																37.17	97.3688
																																37.18	97.3654
																																37.2	97.362
																																37.22	97.3585
																																37.24	97.3551
																																37.26	97.3516
																																37.28	97.3482
																																37.3	97.3447
																																37.32	97.3413
																																37.34	97.3378
																																37.36	97.3343
																																37.38	97.3309
																																37.39	97.3274
																																37.41	97.3239
																																37.43	97.3204
																																37.45	97.317
																																37.47	97.3135
																																37.49	97.31
																																37.51	97.3065
																																37.53	97.303
																																37.55	97.2995
																																37.57	97.296
																																37.59	97.2924
																																37.6	97.2889
																																37.62	97.2854
																																37.64	97.2819
																																37.66	97.2784
																																37.68	97.2748
																																37.7	97.2713
																																37.72	97.2677
																																37.74	97.2642
																																37.76	97.2606
																																37.78	97.2571
																																37.8	97.2535
																																37.81	97.2499
																																37.83	97.2463
																																37.85	97.2428
																																37.87	97.2392
																																37.89	97.2356
																																37.91	97.232
																																37.93	97.2284
																																37.95	97.2248
																																37.97	97.2212
																																37.99	97.2176
																																38.01	97.214
																																38.03	97.2104
																																38.05	97.2067
																																38.07	97.2031
																																38.08	97.1995
																																38.1	97.1958
																																38.12	97.1922
																																38.14	97.1885
																																38.16	97.1848
																																38.18	97.1811
																																38.2	97.1775
																																38.22	97.1737
																																38.24	97.17
																																38.26	97.1663
																																38.28	97.1626
																																38.3	97.1589
																																38.31	97.1551
																																38.33	97.1514
																																38.35	97.1477
																																38.37	97.1439
																																38.39	97.1402
																																38.41	97.1364
																																38.43	97.1326
																																38.45	97.1289
																																38.47	97.1251
																																38.49	97.1213
																																38.51	97.1175
																																38.53	97.1137
																																38.55	97.1099
																																38.57	97.1061
																																38.58	97.1022
																																38.6	97.0984
																																38.62	97.0946
																																38.64	97.0907
																																38.66	97.0868
																																38.68	97.0829
																																38.7	97.0791
																																38.72	97.0751
																																38.74	97.0712
																																38.76	97.0673
																																38.78	97.0634
																																38.8	97.0594
																																38.81	97.0555
																																38.83	97.0515
																																38.85	97.0475
																																38.87	97.0436
																																38.89	97.0396
																																38.91	97.0355
																																38.93	97.0315
																																38.95	97.0275
																																38.97	97.0235
																																38.99	97.0194
																																39.01	97.0153
																																39.03	97.0113
																																39.04	97.0072
																																39.06	97.0031
																																39.08	96.999
																																39.1	96.9949
																																39.12	96.9908
																																39.14	96.9867
																																39.16	96.9826
																																39.18	96.9785
																																39.2	96.9743
																																39.22	96.9702
																																39.24	96.9661
																																39.26	96.9619
																																39.27	96.9577
																																39.29	96.9535
																																39.31	96.9493
																																39.33	96.945
																																39.35	96.9408
																																39.37	96.9365
																																39.39	96.9323
																																39.41	96.928
																																39.43	96.9237
																																39.45	96.9194
																																39.47	96.915
																																39.49	96.9107
																																39.5	96.9064
																																39.52	96.9021
																																39.54	96.8977
																																39.56	96.8934
																																39.58	96.889
																																39.6	96.8846
																																39.62	96.8803
																																39.64	96.8759
																																39.66	96.8715
																																39.68	96.8671
																																39.7	96.8627
																																39.72	96.8583
																																39.73	96.8539
																																39.75	96.8494
																																39.77	96.845
																																39.79	96.8405
																																39.81	96.836
																																39.83	96.8315
																																39.85	96.827
																																39.87	96.8225
																																39.89	96.818
																																39.91	96.8134
																																39.92	96.8089
																																39.94	96.8043
																																39.96	96.7998
																																39.98	96.7952
																																40	96.7906
																																40.02	96.786
																																40.04	96.7813
																																40.06	96.7767
																																40.08	96.7721
																																40.1	96.7675
																																40.12	96.7629
																																40.13	96.7582
																																40.15	96.7536
																																40.17	96.7489
																																40.19	96.7443
																																40.21	96.7396
																																40.23	96.7349
																																40.25	96.7302
																																40.27	96.7255
																																40.29	96.7208
																																40.31	96.7161
																																40.33	96.7114
																																40.34	96.7067
																																40.36	96.702
																																40.38	96.6973
																																40.4	96.6925
																																40.42	96.6878
																																40.44	96.6831
																																40.46	96.6783
																																40.48	96.6735
																																40.5	96.6688
																																40.52	96.664
																																40.53	96.6592
																																40.55	96.6544
																																40.57	96.6496
																																40.59	96.6447
																																40.61	96.6399
																																40.63	96.635
																																40.65	96.6302
																																40.67	96.6253
																																40.69	96.6204
																																40.71	96.6156
																																40.72	96.6107
																																40.74	96.6058
																																40.76	96.6009
																																40.78	96.5961
																																40.8	96.5912
																																40.82	96.5863
																																40.84	96.5814
																																40.86	96.5764
																																40.88	96.5715
																																40.9	96.5666
																																40.91	96.5616
																																40.93	96.5567
																																40.95	96.5517
																																40.97	96.5468
																																40.99	96.5419
																																41.01	96.5369
																																41.03	96.5319
																																41.05	96.5269
																																41.07	96.5219
																																41.08	96.5169
																																41.1	96.5119
																																41.12	96.5069
																																41.14	96.5019
																																41.16	96.4968
																																41.18	96.4918
																																41.2	96.4868
																																41.22	96.4817
																																41.24	96.4767
																																41.25	96.4716
																																41.27	96.4666
																																41.29	96.4615
																																41.31	96.4564
																																41.33	96.4513
																																41.35	96.4462
																																41.37	96.441
																																41.39	96.4359
																																41.41	96.4307
																																41.42	96.4256
																																41.44	96.4204
																																41.46	96.4152
																																41.48	96.41
																																41.5	96.4047
																																41.52	96.3995
																																41.54	96.3943
																																41.56	96.3891
																																41.57	96.3838
																																41.59	96.3786
																																41.61	96.3734
																																41.63	96.3681
																																41.65	96.3629
																																41.67	96.3576
																																41.69	96.3523
																																41.71	96.347
																																41.72	96.3417
																																41.74	96.3363
																																41.76	96.331
																																41.78	96.3257
																																41.8	96.3203
																																41.82	96.315
																																41.84	96.3096
																																41.86	96.3043
																																41.88	96.2989
																																41.89	96.2935
																																41.91	96.2881
																																41.93	96.2827
																																41.95	96.2773
																																41.97	96.2719
																																41.99	96.2664
																																42.01	96.2609
																																42.03	96.2555
																																42.04	96.25
																																42.06	96.2445
																																42.08	96.239
																																42.1	96.2335
																																42.12	96.2279
																																42.14	96.2224
																																42.16	96.2169
																																42.18	96.2113
																																42.19	96.2058
																																42.21	96.2002
																																42.23	96.1946
																																42.25	96.189
																																42.27	96.1834
																																42.29	96.1778
																																42.31	96.1723
																																42.32	96.1667
																																42.34	96.1611
																																42.36	96.1555
																																42.38	96.1499
																																42.4	96.1443
																																42.42	96.1386
																																42.44	96.133
																																42.46	96.1274
																																42.47	96.1217
																																42.49	96.1161
																																42.51	96.1104
																																42.53	96.1047
																																42.55	96.0991
																																42.57	96.0934
																																42.58	96.0878
																																42.6	96.0821
																																42.62	96.0764
																																42.64	96.0708
																																42.66	96.0651
																																42.68	96.0595
																																42.7	96.0538
																																42.71	96.0481
																																42.73	96.0425
																																42.75	96.0368
																																42.77	96.0311
																																42.79	96.0253
																																42.81	96.0196
																																42.83	96.0138
																																42.84	96.0081
																																42.86	96.0023
																																42.88	95.9965
																																42.9	95.9908
																																42.92	95.985
																																42.94	95.9792
																																42.95	95.9734
																																42.97	95.9677
																																42.99	95.9619
																																43.01	95.9561
																																43.03	95.9502
																																43.05	95.9444
																																43.06	95.9386
																																43.08	95.9328
																																43.1	95.9269
																																43.12	95.9211
																																43.14	95.9152
																																43.16	95.9094
																																43.17	95.9035
																																43.19	95.8976
																																43.21	95.8918
																																43.23	95.8859
																																43.25	95.88
																																43.27	95.8741
																																43.29	95.8682
																																43.3	95.8623
																																43.32	95.8564
																																43.34	95.8505
																																43.36	95.8446
																																43.38	95.8387
																																43.39	95.8328
																																43.41	95.8269
																																43.43	95.821
																																43.45	95.815
																																43.47	95.8091
																																43.49	95.8031
																																43.5	95.7972
																																43.52	95.7912
																																43.54	95.7852
																																43.56	95.7792
																																43.58	95.7732
																																43.6	95.7672
																																43.61	95.7612
																																43.63	95.7552
																																43.65	95.7492
																																43.67	95.7432
																																43.69	95.7372
																																43.7	95.7312
																																43.72	95.7252
																																43.74	95.7191
																																43.76	95.7131
																																43.78	95.707
																																43.79	95.701
																																43.81	95.6949
																																43.83	95.6889
																																43.85	95.6828
																																43.87	95.6768
																																43.89	95.6707
																																43.9	95.6646
																																43.92	95.6586
																																43.94	95.6526
																																43.96	95.6465
																																43.98	95.6405
																																43.99	95.6344
																																44.01	95.6284
																																44.03	95.6223
																																44.05	95.6163
																																44.07	95.6102
																																44.08	95.6042
																																44.1	95.5981
																																44.12	95.592
																																44.14	95.5859
																																44.16	95.5798
																																44.17	95.5737
																																44.19	95.5675
																																44.21	95.5614
																																44.23	95.5553
																																44.25	95.5492
																																44.27	95.5431
																																44.28	95.537
																																44.3	95.5309
																																44.32	95.5247
																																44.34	95.5186
																																44.36	95.5124
																																44.37	95.5063
																																44.39	95.5001
																																44.41	95.4939
																																44.43	95.4877
																																44.45	95.4815
																																44.46	95.4753
																																44.48	95.4691
																																44.5	95.4629
																																44.52	95.4567
																																44.54	95.4505
																																44.55	95.4443
																																44.57	95.4381
																																44.59	95.4319
																																44.61	95.4256
																																44.63	95.4194
																																44.64	95.4132
																																44.66	95.407
																																44.68	95.4007
																																44.7	95.3945
																																44.71	95.3882
																																44.73	95.382
																																44.75	95.3757
																																44.77	95.3694
																																44.79	95.3631
																																44.8	95.3568
																																44.82	95.3505
																																44.84	95.3442
																																44.86	95.3379
																																44.87	95.3315
																																44.89	95.3252
																																44.91	95.3188
																																44.93	95.3125
																																44.95	95.3061
																																44.96	95.2998
																																44.98	95.2934
																																45	95.287
																																45.02	95.2806
																																45.03	95.2743
																																45.05	95.2679
																																45.07	95.2615
																																45.09	95.2552
																																45.1	95.2488
																																45.12	95.2424
																																45.14	95.236
																																45.16	95.2297
																																45.18	95.2233
																																45.19	95.2169
																																45.21	95.2105
																																45.23	95.2041
																																45.25	95.1977
																																45.26	95.1913
																																45.28	95.1849
																																45.3	95.1785
																																45.32	95.1722
																																45.33	95.1657
																																45.35	95.1593
																																45.37	95.1529
																																45.39	95.1464
																																45.4	95.14
																																45.42	95.1335
																																45.44	95.1271
																																45.46	95.1207
																																45.47	95.1142
																																45.49	95.1078
																																45.51	95.1013
																																45.53	95.0948
																																45.54	95.0883
																																45.56	95.0818
																																45.58	95.0754
																																45.6	95.0689
																																45.61	95.0624
																																45.63	95.0559
																																45.65	95.0494
																																45.67	95.0429
																																45.68	95.0364
																																45.7	95.0299
																																45.72	95.0234
																																45.74	95.0169
																																45.75	95.0104
																																45.77	95.0039
																																45.79	94.9974
																																45.81	94.9909
																																45.82	94.9843
																																45.84	94.9778
																																45.86	94.9713
																																45.88	94.9648
																																45.89	94.9582
																																45.91	94.9517
																																45.93	94.9452
																																45.95	94.9386
																																45.96	94.932
																																45.98	94.9255
																																46	94.9189
																																46.02	94.9123
																																46.03	94.9057
																																46.05	94.8991
																																46.07	94.8925
																																46.09	94.8858
																																46.1	94.8792
																																46.12	94.8726
																																46.14	94.866
																																46.15	94.8594
																																46.17	94.8528
																																46.19	94.8461
																																46.21	94.8395
																																46.22	94.8328
																																46.24	94.8262
																																46.26	94.8196
																																46.28	94.8129
																																46.29	94.8063
																																46.31	94.7996
																																46.33	94.793
																																46.35	94.7863
																																46.36	94.7796
																																46.38	94.7729
																																46.4	94.7663
																																46.41	94.7596
																																46.43	94.753
																																46.45	94.7463
																																46.47	94.7396
																																46.48	94.7329
																																46.5	94.7262
																																46.52	94.7196
																																46.54	94.7129
																																46.55	94.7062
																																46.57	94.6995
																																46.59	94.6928
																																46.6	94.6861
																																46.62	94.6794
																																46.64	94.6727
																																46.66	94.6659
																																46.67	94.6592
																																46.69	94.6524
																																46.71	94.6457
																																46.72	94.6389
																																46.74	94.6321
																																46.76	94.6253
																																46.77	94.6186
																																46.79	94.6118
																																46.81	94.605
																																46.83	94.5982
																																46.84	94.5914
																																46.86	94.5846
																																46.88	94.5778
																																46.89	94.571
																																46.91	94.5641
																																46.93	94.5573
																																46.95	94.5505
																																46.96	94.5436
																																46.98	94.5368
																																47	94.5299
																																47.01	94.5231
																																47.03	94.5162
																																47.05	94.5094
																																47.06	94.5025
																																47.08	94.4956
																																47.1	94.4888
																																47.12	94.4819
																																47.13	94.475
																																47.15	94.4681
																																47.17	94.4612
																																47.18	94.4543
																																47.2	94.4474
																																47.22	94.4405
																																47.23	94.4336
																																47.25	94.4267
																																47.27	94.4198
																																47.28	94.4129
																																47.3	94.4059
																																47.32	94.399
																																47.34	94.392
																																47.35	94.3851
																																47.37	94.3781
																																47.39	94.3711
																																47.4	94.3642
																																47.42	94.3571
																																47.44	94.3501
																																47.46	94.3431
																																47.47	94.3361
																																47.49	94.3291
																																47.51	94.3221
																																47.52	94.315
																																47.54	94.308
																																47.56	94.301
																																47.57	94.294
																																47.59	94.287
																																47.61	94.28
																																47.62	94.273
																																47.64	94.266
																																47.66	94.259
																																47.67	94.2519
																																47.69	94.2449
																																47.71	94.2379
																																47.72	94.2309
																																47.74	94.2238
																																47.76	94.2168
																																47.77	94.2098
																																47.79	94.2027
																																47.81	94.1957
																																47.82	94.1886
																																47.84	94.1816
																																47.86	94.1745
																																47.87	94.1674
																																47.89	94.1604
																																47.91	94.1533
																																47.92	94.1462
																																47.94	94.1392
																																47.96	94.1321
																																47.97	94.125
																																47.99	94.1179
																																48.01	94.1108
																																48.02	94.1037
																																48.04	94.0966
																																48.06	94.0895
																																48.07	94.0824
																																48.09	94.0753
																																48.11	94.0681
																																48.12	94.061
																																48.14	94.0538
																																48.16	94.0467
																																48.17	94.0395
																																48.19	94.0324
																																48.21	94.0252
																																48.22	94.0181
																																48.24	94.0109
																																48.26	94.0037
																																48.27	93.9966
																																48.29	93.9894
																																48.31	93.9822
																																48.32	93.9751
																																48.34	93.9679
																																48.36	93.9607
																																48.37	93.9535
																																48.39	93.9463
																																48.41	93.939
																																48.42	93.9318
																																48.44	93.9245
																																48.46	93.9173
																																48.47	93.91
																																48.49	93.9028
																																48.51	93.8955
																																48.52	93.8882
																																48.54	93.881
																																48.55	93.8737
																																48.57	93.8664
																																48.59	93.8591
																																48.6	93.8518
																																48.62	93.8444
																																48.64	93.8371
																																48.65	93.8298
																																48.67	93.8224
																																48.69	93.8151
																																48.7	93.8077
																																48.72	93.8003
																																48.74	93.793
																																48.75	93.7856
																																48.77	93.7782
																																48.79	93.7708
																																48.8	93.7634
																																48.82	93.756
																																48.83	93.7485
																																48.85	93.7411
																																48.87	93.7337
																																48.88	93.7262
																																48.9	93.7188
																																48.92	93.7114
																																48.93	93.704
																																48.95	93.6966
																																48.96	93.6892
																																48.98	93.6818
																																49	93.6744
																																49.01	93.667
																																49.03	93.6595
																																49.05	93.6521
																																49.06	93.6447
																																49.08	93.6373
																																49.1	93.6299
																																49.11	93.6224
																																49.13	93.615
																																49.14	93.6076
																																49.16	93.6002
																																49.18	93.5927
																																49.19	93.5853
																																49.21	93.5779
																																49.22	93.5704
																																49.24	93.563
																																49.26	93.5556
																																49.27	93.5481
																																49.29	93.5407
																																49.31	93.5332
																																49.32	93.5258
																																49.34	93.5183
																																49.35	93.5109
																																49.37	93.5034
																																49.39	93.496
																																49.4	93.4885
																																49.42	93.481
																																49.44	93.4736
																																49.45	93.4661
																																49.47	93.4586
																																49.48	93.4512
																																49.5	93.4437
																																49.52	93.4362
																																49.53	93.4287
																																49.55	93.4212
																																49.56	93.4138
																																49.58	93.4063
																																49.6	93.3988
																																49.61	93.3913
																																49.63	93.3838
																																49.65	93.3763
																																49.66	93.3688
																																49.68	93.3613
																																49.69	93.3538
																																49.71	93.3463
																																49.73	93.3388
																																49.74	93.3313
																																49.76	93.3238
																																49.78	93.3162
																																49.79	93.3087
																																49.81	93.3011
																																49.82	93.2936
																																49.84	93.286
																																49.86	93.2784
																																49.87	93.2708
																																49.89	93.2632
																																49.9	93.2556
																																49.92	93.248
																																49.94	93.2404
																																49.95	93.2327
																																49.97	93.2251
																																49.98	93.2175
																																50	93.2098
																																50.02	93.2021
																																50.03	93.1945
																																50.05	93.1868
																																50.06	93.1791
																																50.08	93.1714
																																50.1	93.1637
																																50.11	93.1561
																																50.13	93.1484
																																50.14	93.1407
																																50.16	93.1329
																																50.18	93.1252
																																50.19	93.1175
																																50.21	93.1098
																																50.23	93.1021
																																50.24	93.0943
																																50.26	93.0866
																																50.27	93.0788
																																50.29	93.0711
																																50.3	93.0633
																																50.32	93.0556
																																50.34	93.0478
																																50.35	93.0401
																																50.37	93.0323
																																50.38	93.0245
																																50.4	93.0167
																																50.42	93.009
																																50.43	93.0012
																																50.45	92.9934
																																50.46	92.9856
																																50.48	92.9778
																																50.5	92.9699
																																50.51	92.9621
																																50.53	92.9542
																																50.54	92.9463
																																50.56	92.9385
																																50.57	92.9306
																																50.59	92.9227
																																50.61	92.9148
																																50.62	92.9069
																																50.64	92.899
																																50.65	92.8912
																																50.67	92.8833
																																50.69	92.8754
																																50.7	92.8675
																																50.72	92.8596
																																50.73	92.8517
																																50.75	92.8438
																																50.76	92.8359
																																50.78	92.828
																																50.8	92.8201
																																50.81	92.8121
																																50.83	92.8042
																																50.84	92.7963
																																50.86	92.7883
																																50.88	92.7804
																																50.89	92.7724
																																50.91	92.7645
																																50.92	92.7565
																																50.94	92.7485
																																50.95	92.7405
																																50.97	92.7325
																																50.99	92.7245
																																51	92.7166
																																51.02	92.7086
																																51.03	92.7006
																																51.05	92.6926
																																51.06	92.6846
																																51.08	92.6766
																																51.1	92.6686
																																51.11	92.6606
																																51.13	92.6526
																																51.14	92.6446
																																51.16	92.6366
																																51.17	92.6286
																																51.19	92.6205
																																51.21	92.6125
																																51.22	92.6045
																																51.24	92.5965
																																51.25	92.5884
																																51.27	92.5804
																																51.28	92.5724
																																51.3	92.5643
																																51.32	92.5563
																																51.33	92.5483
																																51.35	92.5402
																																51.36	92.5322
																																51.38	92.5242
																																51.39	92.5161
																																51.41	92.508
																																51.43	92.5
																																51.44	92.4919
																																51.46	92.4838
																																51.47	92.4757
																																51.49	92.4677
																																51.5	92.4596
																																51.52	92.4515
																																51.54	92.4434
																																51.55	92.4353
																																51.57	92.4273
																																51.58	92.4192
																																51.6	92.4111
																																51.61	92.403
																																51.63	92.3949
																																51.65	92.3868
																																51.66	92.3787
																																51.68	92.3706
																																51.69	92.3625
																																51.71	92.3544
																																51.72	92.3464
																																51.74	92.3383
																																51.76	92.3302
																																51.77	92.3221
																																51.79	92.314
																																51.8	92.3059
																																51.82	92.2977
																																51.83	92.2896
																																51.85	92.2815
																																51.86	92.2733
																																51.88	92.2652
																																51.9	92.257
																																51.91	92.2489
																																51.93	92.2407
																																51.94	92.2326
																																51.96	92.2244
																																51.97	92.2163
																																51.99	92.2081
																																52	92.1999
																																52.02	92.1917
																																52.04	92.1835
																																52.05	92.1753
																																52.07	92.1672
																																52.08	92.159
																																52.1	92.1508
																																52.11	92.1425
																																52.13	92.1343
																																52.14	92.1261
																																52.16	92.1179
																																52.17	92.1097
																																52.19	92.1015
																																52.21	92.0933
																																52.22	92.0851
																																52.24	92.0768
																																52.25	92.0686
																																52.27	92.0603
																																52.28	92.0521
																																52.3	92.0439
																																52.31	92.0356
																																52.33	92.0274
																																52.35	92.0192
																																52.36	92.0109
																																52.38	92.0027
																																52.39	91.9944
																																52.41	91.9862
																																52.42	91.978
																																52.44	91.9697
																																52.45	91.9614
																																52.47	91.9532
																																52.48	91.9449
																																52.5	91.9366
																																52.52	91.9284
																																52.53	91.9201
																																52.55	91.9118
																																52.56	91.9035
																																52.58	91.8952
																																52.59	91.8869
																																52.61	91.8785
																																52.62	91.8702
																																52.64	91.8619
																																52.65	91.8536
																																52.67	91.8453
																																52.68	91.8369
																																52.7	91.8285
																																52.72	91.8202
																																52.73	91.8118
																																52.75	91.8034
																																52.76	91.7951
																																52.78	91.7867
																																52.79	91.7783
																																52.81	91.7699
																																52.82	91.7615
																																52.84	91.7531
																																52.85	91.7448
																																52.87	91.7364
																																52.89	91.728
																																52.9	91.7196
																																52.92	91.7112
																																52.93	91.7028
																																52.95	91.6944
																																52.96	91.6859
																																52.98	91.6775
																																52.99	91.669
																																53.01	91.6606
																																53.02	91.6522
																																53.04	91.6437
																																53.06	91.6353
																																53.07	91.6268
																																53.09	91.6183
																																53.1	91.6098
																																53.12	91.6013
																																53.13	91.5928
																																53.15	91.5844
																																53.16	91.5758
																																53.18	91.5673
																																53.19	91.5588
																																53.21	91.5503
																																53.22	91.5417
																																53.24	91.5332
																																53.25	91.5247
																																53.27	91.5161
																																53.28	91.5075
																																53.3	91.499
																																53.31	91.4905
																																53.33	91.4819
																																53.35	91.4734
																																53.36	91.4648
																																53.38	91.4563
																																53.39	91.4478
																																53.41	91.4392
																																53.42	91.4307
																																53.44	91.4221
																																53.45	91.4136
																																53.47	91.405
																																53.48	91.3965
																																53.5	91.3879
																																53.51	91.3793
																																53.53	91.3708
																																53.54	91.3622
																																53.56	91.3536
																																53.58	91.3451
[truncated: 56,502 more rows]

## Sheet: Figure 3
Figure 3b
Time (s)	Temperature (oC)		Particle 1				Particle 2				Particle 3				Particle 4
			Times (s)	Area (nm2)	Particle size (nm)		Times (s)	Area (nm2)	Particle size (nm)		Times (s)	Area (nm2)	Particle size (nm)		Times (s)	Area (nm2)	Particle size (nm)
0.124	499.589		13.9	25.4975	5.69921		13.9	24.6912	5.60836		13.9	28.3049	6.00476		13.9	77.5864	9.94164
0.254	499.589		14	27.1775	5.88396		14	26.4308	5.80257		14	28.723	6.04895		14	77.5976	9.94236
0.315	499.589		14.1	26.121	5.76846		14.1	26.4047	5.7997		14.1	29.7534	6.15649		14.1	77.6051	9.94284
0.564	499.589		14.2	25.2997	5.67705		14.2	26.4159	5.80093		14.2	29.6974	6.15069		14.2	77.635	9.94475
0.645	499.589		14.3	25.0533	5.64934		14.3	25.6581	5.71712		14.3	28.3347	6.00793		14.3	76.6457	9.88118
0.884	499.589		14.4	24.904	5.63248		14.4	26.3487	5.79355		14.4	29.8355	6.16498		14.4	77.6947	9.94857
0.974	499.589		14.5	24.9114	5.63332		14.5	26.3188	5.79027		14.5	28.3907	6.01386		14.5	77.7619	9.95288
1.254	499.589		14.6	24.9973	5.64302		14.6	25.2549	5.67202		14.6	28.3795	6.01268		14.6	76.3545	9.8624
1.314	499.589		14.7	25.0421	5.64808		14.7	26.3263	5.79109		14.7	28.3646	6.01109		14.7	76.0334	9.84164
1.563	499.589		14.8	25.4789	5.69712		14.8	26.2815	5.78616		14.8	28.3609	6.0107		14.8	75.2905	9.79344
1.654	499.589		14.9	26.4159	5.80093		14.9	23.728	5.49789		14.9	31.3735	6.32189		14.9	73.7189	9.69069
1.893	499.589		15	25.1615	5.66153		15	23.8475	5.51171		15	28.555	6.03124		15	73.7263	9.69118
1.973	499.589		15.1	27.4612	5.91459		15.1	26.0799	5.76392		15.1	29.0328	6.08149		15.1	70.8555	9.50062
2.263	499.581		15.2	26.1135	5.76764		15.2	23.519	5.47361		15.2	31.325	6.317		15.2	70.8891	9.50287
2.453	499.581		15.3	25.2362	5.66992		15.3	24.6688	5.60582		15.3	31.3623	6.32076		15.3	70.9489	9.50688
2.534	499.581		15.4	27.5806	5.92744		15.4	25.9642	5.75112		15.4	31.3661	6.32114		15.4	73.9466	9.70564
2.763	499.589		15.5	25.1914	5.66489		15.5	24.3365	5.56794		15.5	31.325	6.317		15.5	70.9899	9.50963
2.863	499.589		15.6	25.2064	5.66657		15.6	23.4704	5.46796		15.6	31.4034	6.3249		15.6	71.0235	9.51188
3.163	499.589		15.7	25.2288	5.66909		15.7	24.6949	5.60879		15.7	28.8798	6.06544		15.7	71.0496	9.51363
3.213	499.589		15.8	25.2661	5.67328		15.8	25.9754	5.75236		15.8	31.5453	6.33917		15.8	71.1355	9.51937
3.343	499.589		15.9	25.3333	5.68082		15.9	25.9231	5.74657		15.9	31.5863	6.34329		15.9	71.3147	9.53136
3.472	499.589		16	28.0212	5.97459		16	25.2325	5.66951		16	31.2951	6.31399		16	72.3003	9.59699
3.533	499.589		16.1	28.066	5.97937		16.1	25.5125	5.70087		16.1	31.6946	6.35415		16.1	73.0581	9.64716
3.782	499.589		16.2	25.4117	5.6896		16.2	23.3211	5.45054		16.2	29.492	6.12939		16.2	71.3408	9.5331
3.863	499.589		16.3	26.289	5.78698		16.3	25.7813	5.73083		16.3	31.0749	6.29173		16.3	71.3632	9.5346
4.092	499.581		16.4	25.4005	5.68835		16.4	24.176	5.54954		16.4	31.8066	6.36537		16.4	75.7422	9.82278
4.192	499.581		16.5	27.1737	5.88355		16.5	23.336	5.45229		16.5	30.4179	6.22486		16.5	71.3035	9.53061
4.472	499.581		16.6	27.9614	5.96822		16.6	25.1839	5.66405		16.6	28.7939	6.05641		16.6	74.3796	9.73402
4.533	499.581		16.7	28.066	5.97937		16.7	25.7551	5.72792		16.7	28.8201	6.05916		16.7	78.725	10.0143
4.782	499.581		16.8	27.3903	5.90695		16.8	23.7691	5.50264		16.8	28.8126	6.05838		16.8	71.3296	9.53235
4.862	499.581		16.9	28.1332	5.98652		16.9	24.7994	5.62064		16.9	30.0632	6.18846		16.9	78.8669	10.0233
5.092	499.581		17	28.1817	5.99168		17	23.7803	5.50394		17	31.2504	6.30947		17	76.6494	9.88142
5.192	499.581		17.1	27.5209	5.92102		17.1	23.2464	5.44181		17.1	31.3773	6.32227		17.1	78.908	10.0259
5.471	499.581		17.2	28.2228	5.99604		17.2	23.6907	5.49356		17.2	31.0114	6.2853		17.2	71.4118	9.53784
5.522	499.581		17.3	26.8452	5.84788		17.3	25.7178	5.72377		17.3	30.8808	6.27205		17.3	75.6377	9.816
5.651	499.581		17.4	28.2787	6.00199		17.4	23.2464	5.44181		17.4	29.0851	6.08696		17.4	79.1208	10.0395
5.741	499.581		17.5	28.3198	6.00635		17.5	25.673	5.71878		17.5	32.1351	6.39816		17.5	74.6708	9.75305
5.981	499.581		17.6	28.2638	6.00041		17.6	25.6693	5.71837		17.6	29.1038	6.08891		17.6	71.632	9.55254
6.062	499.581		17.7	28.2638	6.00041		17.7	24.8368	5.62487		17.7	32.0866	6.39333		17.7	71.6694	9.55503
6.301	499.581		17.8	25.7514	5.72751		17.8	25.6693	5.71837		17.8	29.1747	6.09633		17.8	71.7328	9.55926
6.391	499.581		17.9	28.3758	6.01228		17.9	23.1979	5.43613		17.9	29.1784	6.09672		17.9	79.397	10.057
6.621	499.581		18	26.5802	5.81894		18	23.2128	5.43788		18	29.1672	6.09555		18	75.8169	9.82762
6.721	499.581		18.1	28.0921	5.98215		18.1	23.1755	5.4335		18.1	29.1187	6.09048		18.1	77.9	9.96171
6.951	499.581		18.2	28.4729	6.02256		18.2	23.1307	5.42825		18.2	29.5443	6.13482		18.2	75.0143	9.77546
7.12	499.581		18.3	26.2255	5.77999		18.3	23.0934	5.42387		18.3	29.1112	6.0897		18.3	72.1509	9.58708
7.31	499.581		18.4	27.8457	5.95586		18.4	24.2021	5.55254		18.4	29.1	6.08852		18.4	74.3834	9.73426
7.44	499.581		18.5	27.8718	5.95865		18.5	23.2576	5.44312		18.5	29.1598	6.09477		18.5	78.9677	10.0297
7.62	499.581		18.6	26.7145	5.83363		18.6	25.4975	5.69921		18.6	30.8173	6.2656		18.6	74.8724	9.76621
7.711	499.581		18.7	28.4281	6.01782		18.7	23.8139	5.50783		18.7	29.2531	6.10451		18.7	77.7955	9.95503
7.95	499.581		18.8	26.4719	5.80708		18.8	23.0299	5.41641		18.8	30.6717	6.25078		18.8	79.9383	10.0912
8.031	499.581		18.9	25.9567	5.75029		18.9	23.4107	5.461		18.9	29.339	6.11347		18.9	74.3572	9.73255
8.31	499.581		19	28.7193	6.04856		19	23.9333	5.52162		19	29.395	6.1193		19	74.2565	9.72595
8.36	499.581		19.1	28.7715	6.05406		19.1	25.3482	5.68249		19.1	32.5196	6.43632		19.1	75.4137	9.80145
8.5	499.581		19.2	28.7939	6.05641		19.2	25.2773	5.67454		19.2	31.997	6.38439		19.2	73.3231	9.66464
8.59	499.581		19.3	26.0762	5.76351		19.3	22.8507	5.39529		19.3	30.8434	6.26825		19.3	77.7283	9.95073
8.83	499.581		19.4	26.6287	5.82425		19.4	23.4518	5.46579		19.4	32.2098	6.40559		19.4	77.6126	9.94331
8.92	499.581		19.5	28.9395	6.07171		19.5	25.1802	5.66363		19.5	29.7048	6.15147		19.5	76.3582	9.86264
9.199	499.581		19.6	28.9992	6.07797		19.6	23.3248	5.45098		19.6	29.772	6.15842		19.6	79.4866	10.0626
9.399	499.581		19.7	29.115	6.09009		19.7	22.7051	5.37808		19.7	29.8989	6.17153		19.7	78.9042	10.0257
9.46	499.581		19.8	27.6628	5.93626		19.8	22.6566	5.37233		19.8	31.5042	6.33504		19.8	79.5389	10.066
9.699	499.581		19.9	29.2158	6.10062		19.9	22.5969	5.36524		19.9	30.1528	6.19768		19.9	75.8244	9.8281
9.799	499.581		20	28.6707	6.04344		20	23.4144	5.46144		20	33.3111	6.51417		20	79.5949	10.0695
10.079	499.581		20.1	29.0926	6.08774		20.1	22.5745	5.36258		20.1	30.2648	6.20918		20.1	76.7913	9.89056
10.269	499.581		20.2	26.6399	5.82548		20.2	22.888	5.3997		20.2	32.1724	6.40187		20.2	78.5906	10.0058
10.359	499.581		20.3	26.5354	5.81404		20.3	24.6314	5.60157		20.3	30.4627	6.22944		20.3	79.8002	10.0825
10.639	499.581		20.4	26.6436	5.82588		20.4	23.3734	5.45665		20.4	32.8481	6.46875		20.4	72.1696	9.58832
10.829	499.581		20.5	27.6292	5.93266		20.5	24.777	5.61811		20.5	30.5896	6.2424		20.5	77.019	9.90522
10.908	499.581		20.6	28.1481	5.98811		20.6	24.8517	5.62656		20.6	32.0157	6.38626		20.6	76.7801	9.88984
11.198	499.581		20.7	29.1635	6.09516		20.7	24.8517	5.62656		20.7	33.927	6.57413		20.7	80.0503	10.0983
11.378	499.581		20.8	29.6749	6.14837		20.8	22.4849	5.35193		20.8	32.7473	6.45882		20.8	80.2183	10.1089
11.458	499.581		20.9	28.0286	5.97539		20.9	22.3953	5.34126		20.9	32.3554	6.42005		20.9	78.3293	9.98912
11.708	499.581		21	29.7459	6.15572		21	22.287	5.32833		21	34.0988	6.59074		21	76.9667	9.90186
11.788	499.581		21.1	28.1817	5.99168		21.1	22.2571	5.32476		21.1	31.0562	6.28984		21.1	72.8005	9.63014
12.018	499.581		21.2	26.8191	5.84503		21.2	24.5232	5.58925		21.2	30.8584	6.26977		21.2	76.8323	9.89321
12.208	499.581		21.3	28.7753	6.05445		21.3	24.5344	5.59053		21.3	34.1361	6.59435		21.3	73.5733	9.68111
12.398	499.581		21.4	26.8564	5.8491		21.4	23.9856	5.52765		21.4	32.2172	6.40633		21.4	73.0394	9.64592
12.468	499.581		21.5	27.883	5.95985		21.5	24.1499	5.54654		21.5	30.8994	6.27394		21.5	73.0656	9.64765
12.698	499.581		21.6	28.6185	6.03793		21.6	22.1638	5.31358		21.6	32.4002	6.42449		21.6	74.1295	9.71764
12.798	499.581		21.7	29.3464	6.11425		21.7	24.4224	5.57775		21.7	30.9629	6.28038		21.7	80.7634	10.1431
13.087	499.581		21.8	29.2643	6.10568		21.8	22.063	5.30149		21.8	31.0562	6.28984		21.8	77.4371	9.93207
13.267	499.581		21.9	29.5704	6.13753		21.9	22.119	5.30821		21.9	34.3862	6.61847		21.9	77.1833	9.91578
13.348	499.581		22	28.4542	6.02058		22	24.344	5.56879		22	32.9825	6.48197		22	76.3396	9.86143
13.646	499.581		22.1	28.5102	6.0265		22.1	23.2278	5.43962		22.1	32.4226	6.42671		22.1	76.7801	9.88984
13.826	499.581		22.2	27.3193	5.8993		22.2	24.3664	5.57135		22.2	34.5542	6.63461		22.2	80.5991	10.1328
13.907	499.581		22.3	29.4995	6.13017		22.3	22.007	5.29475		22.3	34.6662	6.64536		22.3	80.6663	10.137
14.136	499.581		22.4	29.5182	6.13211		22.4	24.2992	5.56367		22.4	31.4034	6.3249		22.4	72.9722	9.64149
14.237	499.581		22.5	28.0921	5.98215		22.5	24.1499	5.54654		22.5	33.2513	6.50833		22.5	80.7335	10.1413
14.466	499.581		22.6	27.1252	5.8783		22.6	23.2502	5.44225		22.6	33.5799	6.5404		22.6	78.8557	10.0226
14.562	499.581		22.7	29.3651	6.11619		22.7	24.2059	5.55297		22.7	34.1622	6.59687		22.7	80.8679	10.1497
14.849	499.581		22.8	29.2494	6.10413		22.8	22.1414	5.3109		22.8	31.6498	6.34966		22.8	81.0546	10.1614
15.029	499.581		22.9	29.3502	6.11463		22.9	24.1685	5.54869		22.9	31.7207	6.35677		22.9	81.0732	10.1626
15.109	499.581		23	26.9572	5.86007		23	21.9062	5.28262		23	31.8066	6.36537		23	80.9202	10.153
15.339	499.581		23.1	28.3161	6.00595		23.1	21.9137	5.28352		23.1	31.8663	6.37135		23.1	80.9164	10.1527
15.449	499.581		23.2	29.2867	6.10802		23.2	21.9473	5.28756		23.2	31.941	6.37881		23.2	75.6191	9.81478
15.739	499.581		23.3	29.2643	6.10568		23.3	23.0673	5.4208		23.3	31.9783	6.38253		23.3	80.8791	10.1504
15.932	499.581		23.4	29.2979	6.10919		23.4	23.3024	5.44836		23.4	35.4688	6.72185		23.4	81.0284	10.1598
15.985	499.581		23.5	29.3203	6.11152		23.5	24.1125	5.54226		23.5	35.551	6.72962		23.5	75.7759	9.82495
16.112	499.581		23.6	29.0478	6.08305		23.6	22.7761	5.38647		23.6	35.0209	6.67926		23.6	81.1665	10.1684
16.203	499.581		23.7	28.5102	6.0265		23.7	22.1377	5.31045		23.7	33.4791	6.53058		23.7	73.4762	9.67472
16.432	499.581		23.8	29.3203	6.11152		23.8	23.2539	5.44268		23.8	35.8272	6.75572		23.8	79.244	10.0473
16.612	499.581		23.9	28.4094	6.01584		23.9	22.1414	5.3109		23.9	34.1771	6.59832		23.9	73.4688	9.67423
16.792	499.581		24	29.2867	6.10802		24	23.743	5.49962		24	32.4487	6.4293		24	78.3592	9.99103
16.922	499.581		24.1	28.4617	6.02137		24.1	24.4448	5.58031		24.1	35.9019	6.76276		24.1	74.1482	9.71886
17.112	499.581		24.2	27.6441	5.93426		24.2	24.3962	5.57477		24.2	33.7553	6.55747		24.2	73.5919	9.68234
17.192	499.581		24.3	27.3977	5.90775		24.3	22.0854	5.30418		24.3	35.9392	6.76627		24.3	81.3644	10.1808
17.422	499.581		24.4	29.2867	6.10802		24.4	23.6758	5.49183		24.4	34.4011	6.6199		24.4	78.6616	10.0103
17.523	499.581		24.5	29.2755	6.10685		24.5	22.0854	5.30418		24.5	35.2112	6.69739		24.5	73.4949	9.67595
17.792	499.581		24.6	29.2344	6.10257		24.6	24.3739	5.57221		24.6	36.0064	6.77259		24.6	77.1758	9.9153
17.862	499.581		24.7	29.1971	6.09867		24.7	22.2273	5.32119		24.7	36.0699	6.77856		24.7	77.2318	9.91889
18.112	499.581		24.8	29.2382	6.10296		24.8	23.784	5.50437		24.8	36.0997	6.78137		24.8	75.8729	9.83125
18.192	499.581		24.9	28.3907	6.01386		24.9	23.6048	5.4836		24.9	32.6727	6.45145		24.9	78.7362	10.015
18.491	499.581		25	29.1822	6.09711		25	22.1414	5.3109		25	36.208	6.79153		25	73.4426	9.67251
18.671	499.581		25.1	28.4467	6.01979		25.1	22.8843	5.39926		25.1	36.1669	6.78767		25.1	79.0573	10.0354
18.752	499.581		25.2	26.8228	5.84544		25.2	24.5307	5.5901		25.2	36.1707	6.78802		25.2	78.3891	9.99293
18.981	499.581		25.3	27.8606	5.95745		25.3	23.7392	5.49919		25.3	36.1931	6.79013		25.3	73.3717	9.66784
19.081	499.581		25.4	29.1822	6.09711		25.4	24.4821	5.58457		25.4	36.2155	6.79223		25.4	73.3344	9.66538
19.361	499.581		25.5	29.2083	6.09984		25.5	22.1526	5.31224		25.5	36.2565	6.79608		25.5	73.3642	9.66735
19.411	499.581		25.6	26.4122	5.80052		25.6	22.1302	5.30955		25.6	36.2939	6.79957		25.6	75.6228	9.81503
19.541	499.581		25.7	26.4084	5.80011		25.7	24.3925	5.57434		25.7	36.2752	6.79783		25.7	78.2285	9.98269
19.631	499.581		25.8	27.7001	5.94027		25.8	22.0444	5.29924		25.8	36.2528	6.79573		25.8	78.5496	10.0032
19.861	499.581		25.9	26.3674	5.7956		25.9	22.0742	5.30283		25.9	36.2416	6.79468		25.9	73.1178	9.6511
19.955	499.581		26	27.5284	5.92182		26	22.1377	5.31045		26	32.7921	6.46324		26	73.0432	9.64617
20.24	499.581		26.1	26.2852	5.78657		26.1	22.0705	5.30238		26.1	33.2177	6.50504		26.1	79.2253	10.0461
20.281	499.581		26.2	28.9657	6.07445		26.2	23.5488	5.47709		26.2	32.8332	6.46728		26.2	73.2709	9.6612
20.417	499.581		26.3	26.3076	5.78903		26.3	22.1041	5.30642		26.3	33.5686	6.53931		26.3	80.9985	10.1579
20.507	499.581		26.4	29.0366	6.08188		26.4	22.8619	5.39662		26.4	32.822	6.46618		26.4	78.4824	9.99888
20.737	499.581		26.5	26.2666	5.78451		26.5	22.888	5.3997		26.5	34.0204	6.58316		26.5	73.5546	9.67988
20.828	499.581		26.6	26.274	5.78534		26.6	22.1825	5.31582		26.6	32.878	6.47169		26.6	73.5509	9.67964
21.057	499.581		26.7	26.6623	5.82792		26.7	23.1792	5.43394		26.7	36.3648	6.80622		26.7	74.1295	9.71764
21.157	499.581		26.8	26.5204	5.8124		26.8	22.2086	5.31895		26.8	33.8561	6.56725		26.8	73.4688	9.67423
21.437	499.581		26.9	26.946	5.85885		26.9	23.4704	5.46796		26.9	36.0101	6.77295		26.9	78.6653	10.0105
21.487	499.581		27	28.1145	5.98453		27	23.8139	5.50783		27	35.8496	6.75783		27	73.4501	9.673
21.627	499.581		27.1	26.0724	5.7631		27.1	24.568	5.59435		27.1	36.2864	6.79888		27.1	81.1367	10.1666
21.707	499.581		27.2	27.1737	5.88355		27.2	22.2011	5.31806		27.2	36.2267	6.79328		27.2	73.6741	9.68774
21.937	499.581		27.3	28.6595	6.04226		27.3	24.0677	5.53711		27.3	34.9275	6.67036		27.3	74.4618	9.73939
22.037	499.581		27.4	26.0799	5.76392		27.4	22.3803	5.33947		27.4	35.6928	6.74304		27.4	81.0471	10.1609
22.316	499.581		27.5	26.0687	5.76269		27.5	23.2688	5.44443		27.5	36.1669	6.78767		27.5	73.4613	9.67374
22.367	499.581		27.6	26.0277	5.75815		27.6	23.2987	5.44792		27.6	36.1744	6.78838		27.6	81.1404	10.1668
22.496	499.581		27.7	28.7155	6.04816		27.7	22.5185	5.35593		27.7	34.207	6.6012		27.7	81.1255	10.1659
22.626	499.581		27.8	25.9045	5.7445		27.8	24.4485	5.58074		27.8	36.0624	6.77786		27.8	73.2597	9.66046
22.687	499.581		27.9	27.2335	5.89002		27.9	24.4522	5.58116		27.9	36.1296	6.78417		27.9	73.6741	9.68774
22.816	499.581		28	26.0986	5.76599		28	23.8549	5.51257		28	33.5761	6.54004		28	75.2756	9.79247
22.906	499.581		28.1	25.7589	5.72834		28.1	24.456	5.58159		28.1	34.6886	6.6475		28.1	74.3722	9.73353
23.196	499.581		28.2	26.9647	5.86088		28.2	24.4821	5.58457		28.2	33.4604	6.52876		28.2	74.962	9.77205
23.376	499.581		28.3	28.3571	6.0103		28.3	24.5083	5.58755		28.3	36.1669	6.78767		28.3	80.8082	10.1459
23.466	499.581		28.4	28.3011	6.00437		28.4	24.5419	5.59138		28.4	35.5286	6.7275		28.4	80.838	10.1478
23.706	499.581		28.5	28.2526	5.99922		28.5	24.5419	5.59138		28.5	34.5766	6.63676		28.5	80.6924	10.1387
23.786	499.581		28.6	27.0767	5.87304		28.6	24.5419	5.59138		28.6	36.1184	6.78312		28.6	79.1096	10.0388
24.025	499.581		28.7	25.9941	5.75443		28.7	23.8064	5.50696		28.7	35.648	6.73881		28.7	78.4227	9.99507
24.116	499.581		28.8	25.4789	5.69712		28.8	23.2688	5.44443		28.8	32.6428	6.4485		28.8	80.8753	10.1502
24.395	499.581		28.9	25.4602	5.69503		28.9	22.2235	5.32074		28.9	32.5607	6.44039		28.9	80.9537	10.1551
24.446	499.581		29	27.8345	5.95466		29	22.5707	5.36214		29	32.8407	6.46802		29	75.6788	9.81866
24.575	499.581		29.1	27.6814	5.93826		29.1	23.2166	5.43831		29.1	32.5719	6.44149		29.1	79.3336	10.0529
24.655	499.581		29.2	27.3828	5.90614		29.2	24.5456	5.5918		29.2	35.9355	6.76592		29.2	76.0521	9.84285
24.885	499.581		29.3	25.4565	5.69461		29.3	22.1899	5.31671		29.3	32.4935	6.43374		29.3	73.6069	9.68332
24.985	499.581		29.4	25.7701	5.72958		29.4	22.5446	5.35903		29.4	32.4412	6.42856		29.4	73.5621	9.68037
25.265	499.574		29.5	27.5433	5.92343		29.5	23.9669	5.5255		29.5	34.334	6.61343		29.5	73.5546	9.67988
25.315	499.574		29.6	25.4527	5.6942		29.6	24.4597	5.58201		29.6	35.3419	6.70981		29.6	80.013	10.0959
25.455	499.574		29.7	28.0734	5.98016		29.7	22.7985	5.38912		29.7	32.4002	6.42449		29.7	79.8487	10.0855
25.585	499.581		29.8	25.4042	5.68877		29.8	23.9819	5.52722		29.8	32.6988	6.45403		29.8	74.3274	9.7306
25.645	499.581		29.9	28.0361	5.97618		29.9	22.0668	5.30194		29.9	32.3516	6.41968		29.9	80.6514	10.1361
25.884	499.581		30	25.3296	5.6804		30	24.3626	5.57093		30	32.2135	6.40596		30	75.3689	9.79854
25.975	499.581		30.1	26.9945	5.86412		30.1	24.1163	5.54269		30.1	32.0978	6.39444		30.1	80.6775	10.1378
26.264	499.574		30.2	27.9801	5.97021		30.2	22.3169	5.3319		30.2	34.1174	6.59255		30.2	76.9742	9.90234
26.454	499.581		30.3	25.3482	5.68249		30.3	22.0257	5.297		30.3	32.3554	6.42005		30.3	77.7955	9.95503
26.514	499.581		30.4	27.8644	5.95785		30.4	23.7318	5.49832		30.4	35.1739	6.69384		30.4	74.0175	9.7103
26.654	499.581		30.5	26.218	5.77917		30.5	22.3355	5.33413		30.5	32.9751	6.48124		30.5	76.7577	9.8884
26.734	499.581		30.6	27.6926	5.93947		30.6	21.9809	5.29161		30.6	31.7245	6.35715		30.6	74.1071	9.71617
27.014	499.581		30.7	27.9316	5.96503		30.7	22.4102	5.34304		30.7	34.9947	6.67677		30.7	77.4147	9.93063
27.204	499.581		30.8	25.2773	5.67454		30.8	24.2992	5.56367		30.8	31.8887	6.37358		30.8	74.2154	9.72327
27.284	499.581		30.9	25.2586	5.67244		30.9	22.0145	5.29565		30.9	32.5495	6.43928		30.9	74.1594	9.7196
27.524	499.581		31	26.1919	5.77629		31	23.2464	5.44181		31	34.7894	6.65715		31	82.1334	10.2288
27.614	499.581		31.1	28.0137	5.9738		31.1	24.5083	5.58755		31.1	32.8295	6.46692		31.1	82.2604	10.2367
27.903	499.581		31.2	25.3818	5.68626		31.2	24.5643	5.59393		31.2	31.9671	6.38141		31.2	78.012	9.96887
27.958	499.581		31.3	25.9343	5.74781		31.3	24.5866	5.59648		31.3	34.5505	6.63425		31.3	82.3238	10.2407
28.209	499.574		31.4	25.3258	5.67998		31.4	24.6501	5.6037		31.4	34.767	6.65501		31.4	82.2828	10.2381
28.287	499.574		31.5	27.9913	5.97141		31.5	24.665	5.60539		31.5	32.0119	6.38588		31.5	74.3759	9.73378
28.517	499.574		31.6	25.3296	5.6804		31.6	24.6949	5.60879		31.6	34.7483	6.65322		31.6	74.4767	9.74037
28.617	499.574		31.7	25.9231	5.74657		31.7	22.399	5.3417		31.7	31.7319	6.3579		31.7	75.9662	9.83729
28.887	499.574		31.8	25.4303	5.69169		31.8	23.295	5.44749		31.8	31.3698	6.32151		31.8	74.5327	9.74403
29.077	499.574		31.9	26.7332	5.83567		31.9	23.5712	5.47969		31.9	31.34	6.3185		31.9	79.677	10.0747
29.157	499.574		32	25.4975	5.69921		32	23.9296	5.52119		32	31.7618	6.36089		32	74.6298	9.75037
29.397	499.574		32.1	28.1817	5.99168		32.1	22.4139	5.34348		32.1	31.2279	6.3072		32.1	78.2883	9.9865
29.487	499.574		32.2	28.1929	5.99287		32.2	22.399	5.3417		32.2	34.4758	6.62708		32.2	82.6075	10.2583
29.767	499.574		32.3	27.8905	5.96065		32.3	24.1909	5.55126		32.3	32.374	6.4219		32.3	74.7866	9.76061
29.817	499.574		32.4	28.1779	5.99128		32.4	23.1531	5.43088		32.4	32.0455	6.38923		32.4	82.6971	10.2638
29.957	499.574		32.5	25.5423	5.70421		32.5	22.5334	5.3577		32.5	33.8524	6.56689		32.5	76.9331	9.8997
30.037	499.574		32.6	25.5461	5.70463		32.6	24.4	5.57519		32.6	31.0376	6.28795		32.6	77.3288	9.92512
30.267	499.574		32.7	25.5722	5.70754		32.7	23.9632	5.52507		32.7	30.9405	6.27811		32.7	74.7903	9.76085
30.367	499.574		32.8	25.5423	5.70421		32.8	22.6081	5.36657		32.8	34.2555	6.60588		32.8	82.2977	10.239
30.637	499.574		32.9	25.5983	5.71046		32.9	22.5782	5.36303		32.9	31.1272	6.29702		32.9	75.787	9.82568
30.687	499.574		33	26.5503	5.81567		33	24.9488	5.63754		33	31.3138	6.31587		33	82.9809	10.2814
30.836	499.574		33.1	25.6618	5.71753		33.1	22.5931	5.3648		33.1	30.9144	6.27546		33.1	80.1101	10.102
30.907	499.574		33.2	25.7066	5.72252		33.2	23.2987	5.44792		33.2	30.8658	6.27053		33.2	80.9799	10.1567
31.136	499.574		33.3	25.7029	5.72211		33.3	24.9189	5.63417		33.3	30.836	6.26749		33.3	82.9995	10.2826
31.236	499.574		33.4	28.3945	6.01426		33.4	23.4331	5.46361		33.4	30.7688	6.26066		33.4	75.0516	9.77789
31.516	499.574		33.5	28.3646	6.01109		33.5	24.1536	5.54697		33.5	33.9308	6.57449		33.5	78.669	10.0108
31.706	499.574		33.6	25.6357	5.71462		33.6	24.7621	5.61641		33.6	33.8897	6.57051		33.6	77.635	9.94475
31.787	499.574		33.7	26.5391	5.81444		33.7	22.3654	5.33769		33.7	30.5784	6.24126		33.7	82.8353	10.2724
32.016	499.574		33.8	27.8494	5.95626		33.8	22.3691	5.33814		33.8	30.5298	6.23631		33.8	82.8166	10.2713
32.116	499.574		33.9	27.562	5.92544		33.9	23.2614	5.44356		33.9	32.4898	6.43337		33.9	82.8091	10.2708
32.386	499.574		34	25.6991	5.72169		34	22.5222	5.35637		34	33.8001	6.56182		34	80.0093	10.0957
32.436	499.574		34.1	28.4057	6.01544		34.1	22.9814	5.4107		34.1	30.612	6.24469		34.1	81.6817	10.2006
32.575	499.574		34.2	28.4057	6.01544		34.2	22.791	5.38824		34.2	31.7581	6.36051		34.2	81.8609	10.2118
32.705	499.574		34.3	28.3683	6.01149		34.3	22.3766	5.33903		34.3	33.6844	6.55057		34.3	78.2472	9.98389
32.765	499.574		34.4	25.7029	5.72211		34.4	22.3953	5.34126		34.4	32.3143	6.41597		34.4	77.6014	9.9426
33.025	499.574		34.5	28.4206	6.01703		34.5	22.3953	5.34126		34.5	32.9452	6.4783		34.5	78.8781	10.0241
33.106	499.574		34.6	27.674	5.93746		34.6	22.4065	5.34259		34.6	32.3591	6.42042		34.6	80.0727	10.0997
33.345	499.574		34.7	28.4169	6.01663		34.7	22.399	5.3417		34.7	32.71	6.45514		34.7	76.403	9.86553
33.426	499.574		34.8	25.6282	5.71379		34.8	22.5446	5.35903		34.8	32.2732	6.4119		34.8	75.6041	9.81382
33.655	499.574		34.9	25.6618	5.71753		34.9	22.4289	5.34526		34.9	30.7874	6.26256		34.9	76.4254	9.86698
33.755	499.574		35	28.3795	6.01268		35	22.4289	5.34526		35	30.7837	6.26218		35	82.8614	10.274
34.035	499.574		35.1	28.4281	6.01782		35.1	22.9627	5.4085		35.1	31.0562	6.28984		35.1	80.1175	10.1025
34.085	499.574		35.2	28.4505	6.02019		35.2	23.4182	5.46187		35.2	32.2172	6.40633		35.2	77.3624	9.92728
34.215	499.574		35.3	25.6842	5.72003		35.3	23.9072	5.51861		35.3	30.8472	6.26863		35.3	80.9537	10.1551
34.345	499.574		35.4	25.7738	5.73		35.4	22.5521	5.35992		35.4	30.8957	6.27356		35.4	76.7315	9.88672
34.405	499.574		35.5	26.9348	5.85763		35.5	22.5409	5.35859		35.5	34.0988	6.59074		35.5	81.0023	10.1581
34.534	499.574		35.6	28.2526	5.99922		35.6	22.5595	5.36081		35.6	32.1127	6.39593		35.6	75.2719	9.79223
34.625	499.574		35.7	26.0948	5.76557		35.7	24.609	5.59903		35.7	32.6316	6.4474		35.7	82.9473	10.2794
34.904	499.574		35.8	25.9418	5.74864		35.8	23.5899	5.48186		35.8	31.1906	6.30343		35.8	74.9844	9.77351
34.955	499.574		35.9	28.6782	6.04423		35.9	24.9562	5.63838		35.9	33.2439	6.5076		35.9	82.9062	10.2768
35.094	499.574		36	28.8051	6.05759		36	25.0309	5.64681		36	34.0241	6.58352		36	82.9286	10.2782
35.175	499.574		36.1	27.8046	5.95146		36.1	23.5264	5.47448		36.1	30.724	6.2561		36.1	76.1193	9.8472
35.404	499.574		36.2	26.1023	5.7664		36.2	25.0906	5.65355		36.2	33.6321	6.54549		36.2	75.4697	9.80509
35.504	499.574		36.3	26.9759	5.8621		36.3	25.0757	5.65186		36.3	30.7538	6.25914		36.3	77.7955	9.95503
35.784	499.574		36.4	28.7603	6.05288		36.4	24.3888	5.57391		36.4	33.3857	6.52147		36.4	74.6447	9.75135
35.844	499.574		36.5	26.3114	5.78944		36.5	24.9488	5.63754		36.5	31.2727	6.31173		36.5	82.2828	10.2381
36.094	499.574		36.6	29.0739	6.08579		36.6	24.9189	5.63417		36.6	33.927	6.57413		36.6	79.4045	10.0574
36.174	499.574		36.7	26.386	5.79765		36.7	22.5035	5.35415		36.7	30.7016	6.25382		36.7	74.3348	9.73109
36.403	499.574		36.8	29.2382	6.10296		36.8	22.5147	5.35548		36.8	30.7464	6.25838		36.8	82.1484	10.2297
36.504	499.574		36.9	29.2867	6.10802		36.9	24.5194	5.58883		36.9	30.7837	6.26218		36.9	74.8986	9.76792
36.783	499.574		37	28.0846	5.98135		37	24.9002	5.63205		37	31.9149	6.3762		37	82.0065	10.2209
36.843	499.574		37.1	26.6324	5.82466		37.1	23.8699	5.5143		37.1	33.1095	6.49443		37.1	77.803	9.9555
37.093	499.574		37.2	26.6922	5.83119		37.2	24.9152	5.63374		37.2	34.1249	6.59327		37.2	78.4413	9.99626
37.174	499.574		37.3	29.1672	6.09555		37.3	24.9338	5.63585		37.3	34.0428	6.58533		37.3	78.3555	9.99079
37.403	499.574		37.4	28.1182	5.98493		37.4	24.9936	5.6426		37.4	31.1048	6.29475		37.4	79.1133	10.039
37.503	499.574		37.5	26.7967	5.84259		37.5	23.7168	5.49659		37.5	31.2018	6.30457		37.5	80.4796	10.1253
37.783	499.574		37.6	28.5251	6.02808		37.6	25.0608	5.65018		37.6	31.101	6.29437		37.6	81.7116	10.2025
37.833	499.574		37.7	26.9497	5.85926		37.7	25.0533	5.64934		37.7	33.9457	6.57594		37.7	81.7228	10.2032
37.973	499.574		37.8	29.3987	6.11969		37.8	22.6641	5.37321		37.8	30.7538	6.25914		37.8	81.8684	10.2123
38.053	499.574		37.9	30.0221	6.18423		37.9	25.1018	5.65481		37.9	33.9308	6.57449		37.9	81.7788	10.2067
38.282	499.574		38	28.9694	6.07484		38	24.7322	5.61302		38	33.3932	6.5222		38	77.1273	9.91218
38.383	499.574		38.1	28.3236	6.00674		38.1	22.8656	5.39706		38.1	30.7538	6.25914		38.1	75.4809	9.80582
38.652	499.574		38.2	27.3828	5.90614		38.2	22.8544	5.39573		38.2	30.7874	6.26256		38.2	73.913	9.70344
38.703	499.574		38.3	28.1929	5.99287		38.3	22.8544	5.39573		38.3	32.0716	6.39184		38.3	79.4829	10.0624
38.847	499.574		38.4	27.5545	5.92463		38.4	22.8544	5.39573		38.4	30.7912	6.26294		38.4	79.6621	10.0738
38.924	499.574		38.5	27.5732	5.92664		38.5	24.8666	5.62825		38.5	30.8845	6.27242		38.5	79.5687	10.0678
39.168	499.574		38.6	27.5993	5.92945		38.6	22.959	5.40806		38.6	30.821	6.26598		38.6	75.3241	9.79563
39.254	499.574		38.7	27.9652	5.96862		38.7	24.512	5.58797		38.7	30.8136	6.26522		38.7	76.6643	9.88239
39.534	499.574		38.8	27.6964	5.93987		38.8	22.9478	5.40674		38.8	30.7464	6.25838		38.8	80.5095	10.1272
39.584	499.574		38.9	28.2153	5.99525		38.9	22.9926	5.41202		38.9	34.0166	6.5828		38.9	81.0919	10.1638
39.714	499.574		39	27.9689	5.96902		39	25.4303	5.69169		39	34.0876	6.58966		39	80.965	10.1558
39.804	499.574		39.1	27.8233	5.95346		39.1	25.4639	5.69545		39.1	34.0801	6.58894		39.1	77.0675	9.90834
40.033	499.574		39.2	27.7822	5.94907		39.2	23.0523	5.41904		39.2	34.1212	6.59291		39.2	79.8861	10.0879
40.213	499.574		39.3	28.9171	6.06936		39.3	24.2133	5.55383		39.3	31.8141	6.36612		39.3	77.5491	9.93925
40.403	499.574		39.4	27.7673	5.94747		39.4	23.1568	5.43131		39.4	34.166	6.59723		39.4	77.6312	9.94451
40.473	499.574		39.5	27.8308	5.95426		39.5	25.1914	5.66489		39.5	33.7516	6.55711		39.5	72.9722	9.64149
40.723	499.574		39.6	27.8009	5.95106		39.6	25.4751	5.6967		39.6	34.2033	6.60084		39.6	72.8677	9.63458
40.803	499.574		39.7	27.8158	5.95266		39.7	23.7691	5.50264		39.7	34.2033	6.60084		39.7	72.8304	9.63211
41.043	500.114		39.8	27.7673	5.94747		39.8	25.785	5.73124		39.8	34.1883	6.5994		39.8	76.7017	9.88479
41.123	500.114		39.9	29.66	6.14683		39.9	23.336	5.45229		39.9	34.1846	6.59904		39.9	79.061	10.0357
41.423	501.061		40	29.6115	6.14179		40	25.8186	5.73497		40	34.1771	6.59832		40	79.8189	10.0837
41.603	501.139		40.1	29.0627	6.08462		40.1	25.1578	5.66111		40.1	32.9228	6.4761		40.1	80.2183	10.1089
41.673	501.139		40.2	27.73	5.94347		40.2	25.7962	5.73249		40.2	32.6354	6.44777		40.2	75.5743	9.81188
41.912	501.624		40.3	30.6157	6.24507		40.3	25.8074	5.73373		40.3	34.2219	6.60264		40.3	74.3162	9.72987
42.003	501.624		40.4	30.6045	6.24393		40.4	23.3584	5.4549		40.4	31.6946	6.35415		40.4	76.1081	9.84647
42.282	502.618		40.5	29.4883	6.12901		40.5	24.3552	5.57007		40.5	30.948	6.27887		40.5	73.9167	9.70368
42.333	502.618		40.6	30.6157	6.24507		40.6	23.4294	5.46318		40.6	30.8696	6.27091		40.6	74.9807	9.77327
42.482	503.072		40.7	30.5634	6.23974		40.7	23.4742	5.4684		40.7	32.1127	6.39593		40.7	72.2667	9.59476
42.553	503.072		40.8	28.7417	6.05092		40.8	23.4144	5.46144		40.8	30.8733	6.27129		40.8	75.4585	9.80436
42.852	504.035		40.9	30.5187	6.23516		40.9	25.8746	5.74119		40.9	32.822	6.46618		40.9	72.6288	9.61877
43.032	504.074		41	29.2867	6.10802		41	25.8261	5.7358		41	31.2466	6.30909		41	72.1808	9.58906
43.112	504.074		41.1	30.4627	6.22944		41.1	24.4747	5.58372		41.1	34.1137	6.59219		41.1	76.2052	9.85275
43.352	504.567		41.2	30.4402	6.22715		41.2	23.6608	5.4901		41.2	33.4604	6.52876		41.2	76.0073	9.83995
43.442	504.567		41.3	29.6003	6.14063		41.3	23.3062	5.4488		41.3	30.8322	6.26712		41.3	74.1594	9.7196
43.731	505.108		41.4	30.4104	6.22409		41.4	23.2726	5.44487		41.4	32.6092	6.44519		41.4	72.0501	9.58038
43.911	506.086		41.5	28.3497	6.00951		41.5	23.519	5.47361		41.5	34.0353	6.58461		41.5	72.0389	9.57963
43.992	506.086		41.6	30.3544	6.21836		41.6	24.1685	5.54869		41.6	34.0428	6.58533		41.6	71.9531	9.57392
44.221	506.172		41.7	30.3395	6.21683		41.7	23.1718	5.43306		41.7	33.9457	6.57594		41.7	74.9545	9.77157
44.312	506.172		41.8	29.2494	6.10413		41.8	23.7766	5.50351		41.8	32.5047	6.43485		41.8	71.9008	9.57044
44.601	507.174		41.9	30.2797	6.21071		41.9	24.3067	5.56452		41.9	33.6135	6.54367		41.9	71.9158	9.57144
44.791	507.628		42	30.1752	6.19998		42	25.505	5.70004		42	34.0689	6.58786		42	77.8739	9.96004
44.881	507.628		42.1	30.1117	6.19346		42.1	23.2091	5.43744		42.1	30.836	6.26749		42.1	71.8411	9.56647
45.161	508.583		42.2	30.1005	6.1923		42.2	23.3622	5.45534		42.2	30.8061	6.26446		42.2	75.2644	9.79174
45.211	508.583		42.3	30.108	6.19307		42.3	25.6058	5.71129		42.3	32.3815	6.42264		42.3	71.7702	9.56174
45.341	508.653		42.4	30.0632	6.18846		42.4	23.2726	5.44487		42.4	30.7314	6.25686		42.4	74.234	9.72449
45.431	508.653		42.5	29.6264	6.14334		42.5	25.5461	5.70463		42.5	30.7314	6.25686		42.5	77.1385	9.9129
45.67	509.139		42.6	30.0445	6.18654		42.6	23.8811	5.51559		42.6	30.7202	6.25572		42.6	79.3448	10.0537
45.751	509.139		42.7	30.0035	6.18231		42.7	23.6645	5.49053		42.7	32.1948	6.4041		42.7	74.5962	9.74818
46.04	510.133		42.8	29.9848	6.18039		42.8	25.3818	5.68626		42.8	32.0455	6.38923		42.8	73.8981	9.70246
46.081	510.133		42.9	29.9437	6.17616		42.9	25.3706	5.685		42.9	33.8486	6.56653		42.9	72.3749	9.60195
46.22	510.571		43	29.9101	6.17269		43	25.3183	5.67914		43	33.7441	6.55638		43	78.9528	10.0288
46.301	510.571		43.1	28.3833	6.01307		43.1	25.3072	5.67789		43.1	31.4631	6.33091		43.1	75.7124	9.82084
46.54	511.111		43.2	29.8803	6.16961		43.2	23.5712	5.47969		43.2	30.597	6.24317		43.2	78.9378	10.0279
46.63	511.111		43.3	29.8952	6.17115		43.3	25.337	5.68124		43.3	30.6418	6.24774		43.3	71.4454	9.54008
46.92	512.113		43.4	29.8952	6.17115		43.4	25.3669	5.68458		43.4	33.7889	6.56073		43.4	78.4152	9.9946
46.96	512.113		43.5	29.9064	6.1723		43.5	25.4117	5.6896		43.5	33.6097	6.54331		43.5	74.361	9.7328
47.09	512.168		43.6	29.884	6.16999		43.6	24.2395	5.55682		43.6	30.5523	6.23859		43.6	71.4379	9.53959
47.18	512.168		43.7	29.8317	6.16459		43.7	22.9552	5.40762		43.7	30.6008	6.24355		43.7	71.3968	9.53684
47.419	512.661		43.8	29.8952	6.17115		43.8	25.3333	5.68082		43.8	31.6722	6.35191		43.8	71.3259	9.53211
47.5	512.661		43.9	29.9811	6.18		43.9	24.9077	5.6329		43.9	33.7852	6.56037		43.9	74.7455	9.75793
47.789	513.624		44	29.9549	6.17731		44	25.3482	5.68249		44	33.6657	6.54876		44	78.6243	10.0079
47.969	513.702		44.1	29.395	6.1193		44.1	24.6837	5.60751		44.1	33.6284	6.54513		44.1	71.031	9.51238
48.06	513.702		44.2	29.8915	6.17076		44.2	23.6048	5.4836		44.2	33.6135	6.54367		44.2	75.8318	9.82858
48.309	514.681		44.3	30.0371	6.18577		44.3	25.2885	5.67579		44.3	33.6097	6.54331		44.3	70.8593	9.50087
48.379	514.681		44.4	30.052	6.18731		44.4	25.0832	5.6527		44.4	30.3992	6.22295		44.4	76.25	9.85564
48.619	515.221		44.5	28.1518	5.9885		44.5	24.7994	5.62064		44.5	33.5575	6.53822		44.5	70.7995	9.49687
48.709	515.221		44.6	29.1523	6.09399		44.6	25.3743	5.68542		44.6	32.486	6.433		44.6	76.1305	9.84792
48.949	515.784		44.7	27.2521	5.89204		44.7	23.4667	5.46753		44.7	31.2242	6.30683		44.7	72.7035	9.62371
49.129	515.831		44.8	27.2857	5.89567		44.8	23.2875	5.44661		44.8	31.9372	6.37843		44.8	77.2766	9.92177
49.328	517.209		44.9	30.1416	6.19653		44.9	23.4592	5.46666		44.9	30.1304	6.19538		44.9	75.5145	9.808
49.389	517.209		45	27.2111	5.88759		45	22.9254	5.4041		45	29.9549	6.17731		45	71.2214	9.52512
49.628	517.287		45.1	27.1812	5.88436		45.1	22.9366	5.40542		45.1	33.0423	6.48784		45.1	70.8779	9.50212
49.719	517.287		45.2	27.1401	5.87992		45.2	24.2469	5.55768		45.2	31.8551	6.37023		45.2	73.4725	9.67448
49.998	517.835		45.3	27.114	5.87708		45.3	24.9226	5.63459		45.3	29.8206	6.16344		45.3	76.2238	9.85395
50.049	517.835		45.4	27.0431	5.86939		45.4	23.7131	5.49616		45.4	29.7384	6.15494		45.4	70.7846	9.49587
50.198	518.798		45.5	27.9017	5.96184		45.5	25.2885	5.67579		45.5	32.8481	6.46875		45.5	78.2509	9.98412
50.268	518.798		45.6	26.9124	5.8552		45.6	22.9067	5.4019		45.6	31.2615	6.3106		45.6	71.0347	9.51263
50.508	518.853		45.7	26.8937	5.85317		45.7	22.9179	5.40322		45.7	32.8593	6.46986		45.7	78.2808	9.98603
50.598	518.853		45.8	26.7817	5.84097		45.8	23.448	5.46535		45.8	32.8444	6.46839		45.8	78.3405	9.98984
50.888	519.839		45.9	27.4724	5.9158		45.9	23.8811	5.51559		45.9	30.6194	6.24545		45.9	78.2957	9.98698
50.928	519.839		46	28.066	5.97937		46	23.0299	5.41641		46	32.3554	6.42005		46	72.9162	9.63779
51.068	519.87		46.1	26.5354	5.81404		46.1	23.3174	5.45011		46.1	30.2237	6.20496		46.1	77.1048	9.91074
51.148	519.87		46.2	26.4868	5.80872		46.2	25.1877	5.66447		46.2	30.1267	6.19499		46.2	74.346	9.73182
51.387	520.849		46.3	26.4159	5.80093		46.3	22.8246	5.39221		46.3	30.1416	6.19653		46.3	76.2201	9.85371
51.557	520.919		46.4	26.3599	5.79478		46.4	22.847	5.39485		46.4	32.6727	6.45145		46.4	70.7435	9.49311
51.597	520.919		46.5	26.3076	5.78903		46.5	22.8769	5.39838		46.5	29.5518	6.1356		46.5	73.9242	9.70417
51.887	521.905		46.6	28.2228	5.99604		46.6	22.9142	5.40278		46.6	29.5406	6.13443		46.6	70.9377	9.50613
51.928	521.905		46.7	29.0515	6.08344		46.7	25.3482	5.68249		46.7	32.038	6.38849		46.7	78.0344	9.9703
52.057	521.96		46.8	26.1994	5.77711		46.8	24.8965	5.63163		46.8	30.948	6.27887		46.8	78.4525	9.99698
52.187	522.422		46.9	26.1359	5.77011		46.9	24.3403	5.56837		46.9	32.5047	6.43485		46.9	78.4189	9.99483
52.277	522.422		47	26.106	5.76681		47	22.9441	5.4063		47	32.4711	6.43152		47	75.3689	9.79854
52.527	522.939		47.1	25.9978	5.75484		47.1	25.3109	5.67831		47.1	29.7608	6.15726		47.1	71.6582	9.55428
52.597	522.939		47.2	25.8671	5.74036		47.2	22.959	5.40806		47.2	32.4263	6.42708		47.2	76.9481	9.90066
52.907	524.332		47.3	25.7813	5.73083		47.3	25.0608	5.65018		47.3	29.4174	6.12163		47.3	78.5272	10.0017
53.076	524.418		47.4	25.7103	5.72294		47.4	22.9777	5.41026		47.4	31.0338	6.28757		47.4	75.2831	9.79296
53.167	524.418		47.5	25.6207	5.71296		47.5	23.0224	5.41553		47.5	30.0483	6.18693		47.5	78.5832	10.0053
53.466	525.349		47.6	25.5871	5.70921		47.6	23.0224	5.41553		47.6	30.8136	6.26522		47.6	78.5832	10.0053
53.656	525.412		47.7	25.5237	5.70212		47.7	23.0449	5.41816		47.7	30.4701	6.2302		47.7	70.9526	9.50713
53.717	525.412		47.8	25.4975	5.69921		47.8	23.0673	5.4208		47.8	30.1192	6.19422		47.8	75.2756	9.79247
53.966	525.913		47.9	27.771	5.94787		47.9	23.015	5.41465		47.9	29.3091	6.11035		47.9	77.0265	9.9057
54.046	525.913		48	28.051	5.97777		48	23.8176	5.50826		48	30.1939	6.2019		48	78.3181	9.98841
54.336	526.884		48.1	25.3258	5.67998		48.1	24.5978	5.59775		48.1	32.2396	6.40856		48.1	72.0277	9.57889
54.376	526.884		48.2	27.8606	5.95745		48.2	22.8955	5.40058		48.2	29.1411	6.09282		48.2	76.3694	9.86336
54.516	526.954		48.3	27.8457	5.95586		48.3	25.3445	5.68207		48.3	31.0898	6.29324		48.3	78.0195	9.96935
54.606	526.954		48.4	27.8121	5.95226		48.4	25.3557	5.68333		48.4	29.1038	6.08891		48.4	76.515	9.87276
54.885	528.332		48.5	25.1392	5.65901		48.5	22.8656	5.39706		48.5	29.2942	6.1088		48.5	76.8099	9.89177
55.075	528.41		48.6	27.6926	5.93947		48.6	22.8656	5.39706		48.6	32.0082	6.38551		48.6	70.8294	9.49887
55.156	528.41		48.7	25.8074	5.73373		48.7	22.888	5.3997		48.7	28.947	6.07249		48.7	70.3851	9.46903
55.395	528.934		48.8	27.5844	5.92784		48.8	22.9328	5.40498		48.8	30.0371	6.18577		48.8	70.43	9.47205
55.486	528.934		48.9	25.6805	5.71961		48.9	22.9216	5.40366		48.9	28.8985	6.0674		48.9	75.2943	9.79368
55.765	529.451		49	27.4537	5.91379		49	24.6613	5.60497		49	31.8551	6.37023		49	72.4608	9.60764
55.955	529.936		49.1	27.4425	5.91258		49.1	22.9478	5.40674		49.1	31.8141	6.36612		49.1	70.4635	9.47431
56.035	529.936		49.2	27.2073	5.88719		49.2	22.959	5.40806		49.2	31.8327	6.36799		49.2	70.486	9.47581
56.335	530.531		49.3	27.3455	5.90212		49.3	23.0224	5.41553		49.3	30.6418	6.24774		49.3	77.8142	9.95622
56.515	530.977		49.4	26.4495	5.80462		49.4	25.4341	5.69211		49.4	30.2909	6.21186		49.4	70.5382	9.47932
56.595	530.977		49.5	27.2073	5.88719		49.5	25.4341	5.69211		49.5	31.2541	6.30984		49.5	74.0623	9.71323
56.834	531.494		49.6	27.2073	5.88719		49.6	23.0374	5.41729		49.6	28.6521	6.04148		49.6	74.1519	9.71911
56.925	531.494		49.7	27.226	5.88921		49.7	24.3701	5.57178		49.7	28.8201	6.05916		49.7	77.9411	9.96434
57.204	532.504		49.8	25.882	5.74202		49.8	23.0859	5.42299		49.8	28.5774	6.0336		49.8	70.9003	9.50363
57.255	532.504		49.9	24.6426	5.60285		49.9	23.7318	5.49832		49.9	28.5811	6.03399		49.9	76.9891	9.9033
57.394	532.95		50	26.3823	5.79724		50	25.4639	5.69545		50	28.835	6.06073		50	77.9411	9.96434
57.475	532.95		50.1	25.0309	5.64681		50.1	23.183	5.43438		50.1	30.164	6.19883		50.1	73.6965	9.68921
57.774	533.913		50.2	24.6314	5.60157		50.2	23.7504	5.50048		50.2	28.4915	6.02453		50.2	74.8761	9.76645
57.954	533.983		50.3	26.3076	5.78903		50.3	24.5307	5.5901		50.3	29.0104	6.07914		50.3	76.2089	9.85299
58.014	533.983		50.4	24.553	5.59265		50.4	23.8624	5.51344		50.4	31.5191	6.33654		50.4	77.7619	9.95288
58.154	534.429		50.5	27.1252	5.8783		50.5	25.4714	5.69628		50.5	31.5415	6.33879		50.5	73.6479	9.68602
58.234	534.429		50.6	27.1327	5.87911		50.6	23.5526	5.47752		50.6	28.5289	6.02847		50.6	77.8813	9.96052
58.464	534.969		50.7	24.5643	5.59393		50.7	23.0523	5.41904		50.7	30.597	6.24317		50.7	76.5412	9.87444
58.653	535.04		50.8	24.5419	5.59138		50.8	23.056	5.41948		50.8	28.4243	6.01742		50.8	71.3147	9.53136
58.823	535.533		50.9	24.5568	5.59308		50.9	23.4592	5.46666		50.9	30.0371	6.18577		50.9	71.9046	9.57069
58.963	536.018		51	24.5381	5.59095		51	23.0411	5.41772		51	28.3907	6.01386		51	74.6036	9.74867
59.014	536.018		51.1	25.6954	5.72128		51.1	24.9338	5.63585		51.1	31.3362	6.31813		51.1	71.8709	9.56846
59.153	536.081		51.2	26.6623	5.82792		51.2	25.4863	5.69795		51.2	29.0889	6.08735		51.2	74.8761	9.76645
59.233	536.081		51.3	24.5755	5.5952		51.3	24.0379	5.53367		51.3	30.5261	6.23593		51.3	70.4486	9.4733
59.463	537.059		51.4	25.1728	5.66279		51.4	25.4527	5.6942		51.4	31.3474	6.31926		51.4	71.576	9.5488
59.653	537.138		51.5	25.8261	5.7358		51.5	25.4565	5.69461		51.5	31.2429	6.30871		51.5	77.8254	9.95694
59.823	537.623		51.6	27.0879	5.87425		51.6	25.4751	5.6967		51.6	31.2615	6.3106		51.6	77.075	9.90882
59.963	537.639		51.7	24.4411	5.57988		51.7	24.344	5.56879		51.7	30.2051	6.20305		51.7	70.4523	9.47355
60.153	538.617		51.8	24.385	5.57349		51.8	23.0224	5.41553		51.8	28.2377	5.99763		51.8	70.486	9.47581
60.223	538.617		51.9	27.0244	5.86737		51.9	25.4378	5.69253		51.9	30.6083	6.24431		51.9	77.6536	9.94594
60.462	538.719		52	24.4747	5.58372		52	23.0113	5.41421		52	28.1593	5.9893		52	72.5579	9.61407
60.553	538.719		52.1	24.5269	5.58968		52.1	25.449	5.69378		52.1	31.0712	6.29135		52.1	77.452	9.93303
60.832	539.713		52.2	25.1093	5.65565		52.2	24.6613	5.60497		52.2	29.5294	6.13327		52.2	74.5514	9.74525
60.883	539.713		52.3	24.4821	5.58457		52.3	25.4378	5.69253		52.3	30.948	6.27887		52.3	72.752	9.62692
61.012	540.167		52.4	24.9301	5.63543		52.4	25.3743	5.68542		52.4	30.9405	6.27811		52.4	75.4212	9.80194
61.152	540.261		52.5	26.1844	5.77546		52.5	25.3743	5.68542		52.5	27.9988	5.9722		52.5	77.2355	9.91913
61.203	540.261		52.6	25.4341	5.69211		52.6	25.393	5.68751		52.6	30.2685	6.20956		52.6	70.1612	9.45396
61.342	540.707		52.7	26.8751	5.85113		52.7	25.4378	5.69253		52.7	28.219	5.99565		52.7	73.9951	9.70883
61.433	540.707		52.8	27.1177	5.87749		52.8	23.0224	5.41553		52.8	27.9913	5.97141		52.8	70.1201	9.45119
61.682	541.224		52.9	27.1289	5.8787		52.9	24.8666	5.62825		52.9	27.9838	5.97061		52.9	70.1089	9.45043
61.752	541.224		53	27.0916	5.87466		53	23.0523	5.41904		53	28.01	5.9734		53	70.0566	9.44691
61.992	542.202		53.1	24.4298	5.5786		53.1	24.9786	5.64091		53.1	28.5923	6.03518		53.1	72.3787	9.60219
62.082	542.202		53.2	25.9194	5.74616		53.2	25.4826	5.69754		53.2	29.0664	6.08501		53.2	72.36	9.60096
62.372	543.18		53.3	26.9945	5.86412		53.3	25.4938	5.69879		53.3	27.8457	5.95586		53.3	69.8438	9.43255
62.432	543.18		53.4	26.9908	5.86372		53.4	24.1051	5.5414		53.4	28.2489	5.99882		53.4	69.7132	9.42373
62.671	543.266		53.5	24.3813	5.57306		53.5	25.4117	5.6896		53.5	28.2153	5.99525		53.5	74.5103	9.74257
62.752	543.266		53.6	24.344	5.56879		53.6	25.4415	5.69294		53.6	27.8382	5.95506		53.6	69.6497	9.41943
62.991	543.768		53.7	26.8975	5.85357		53.7	25.4602	5.69503		53.7	27.7822	5.94907		53.7	75.7422	9.82278
63.081	543.768		53.8	25.841	5.73746		53.8	25.4639	5.69545		53.8	29.3875	6.11852		53.8	75.5071	9.80751
63.311	544.769		53.9	24.2955	5.56324		53.9	25.4639	5.69545		53.9	30.6418	6.24774		53.9	76.6307	9.88022
63.491	544.832		54	26.8751	5.85113		54	25.4826	5.69754		54	29.7571	6.15688		54	77.0302	9.90594
63.681	545.325		54.1	26.8079	5.84381		54.1	25.4789	5.69712		54.1	30.6792	6.25154		54.1	72.2219	9.59179
63.741	545.325		54.2	24.1685	5.54869		54.2	25.4714	5.69628		54.2	30.5896	6.2424		54.2	69.743	9.42574
63.991	545.842		54.3	26.7407	5.83649		54.3	25.4863	5.69795		54.3	27.6404	5.93386		54.3	77.187	9.91602
64.071	545.842		54.4	24.1797	5.54997		54.4	25.0757	5.65186		54.4	30.3805	6.22104		54.4	69.8401	9.4323
64.31	546.812		54.5	26.7183	5.83404		54.5	25.4154	5.69002		54.5	30.1192	6.19422		54.5	73.6069	9.68332
64.391	546.812		54.6	26.6809	5.82996		54.6	25.3482	5.68249		54.6	29.7011	6.15108		54.6	74.6298	9.75037
64.68	547.846		54.7	26.6772	5.82956		54.7	23.6235	5.48576		54.7	27.5881	5.92825		54.7	77.3027	9.92345
64.86	547.885		54.8	25.1653	5.66195		54.8	22.888	5.3997		54.8	30.4925	6.23249		54.8	72.0875	9.58286
64.941	547.885		54.9	25.2847	5.67537		54.9	25.2922	5.67621		54.9	30.5336	6.23669		54.9	73.8533	9.69951
65.24	548.824		55	25.3183	5.67914		55	22.8731	5.39794		55	27.6777	5.93786		55	77.1385	9.9129
65.29	548.824		55.1	26.2404	5.78164		55.1	22.8433	5.39441		55.1	28.2228	5.99604		55.1	74.682	9.75379
65.42	548.871		55.2	24.1797	5.54997		55.2	24.9338	5.63585		55.2	30.6045	6.24393		55.2	75.5071	9.80751
65.55	548.918		55.3	24.2245	5.55511		55.3	24.6314	5.60157		55.3	30.612	6.24469		55.3	69.6945	9.42246
65.69	549.364		55.4	26.7631	5.83893		55.4	23.463	5.46709		55.4	29.5704	6.13753		55.4	69.687	9.42196
65.87	549.849		55.5	25.0309	5.64681		55.5	24.5456	5.5918		55.5	30.6232	6.24583		55.5	76.9854	9.90306
66	549.912		55.6	24.456	5.58159		55.6	23.7205	5.49702		55.6	27.674	5.93746		55.6	75.6041	9.81382
66.05	549.912		55.7	24.1835	5.5504		55.7	23.239	5.44094		55.7	29.4024	6.12008		55.7	72.9573	9.6405
66.199	550.358		55.8	24.2432	5.55725		55.8	23.7616	5.50178		55.8	30.5709	6.2405		55.8	76.9145	9.8985
66.28	550.358		55.9	25.5013	5.69962		55.9	22.7686	5.38559		55.9	28.891	6.06661		55.9	75.3801	9.79927
66.509	550.875		56	26.8825	5.85195		56	25.1765	5.66321		56	28.4393	6.019		56	71.0049	9.51063
66.699	551.869		56.1	24.3216	5.56623		56.1	22.9888	5.41158		56.1	30.6568	6.24926		56.1	69.6908	9.42221
66.869	551.9		56.2	25.6469	5.71587		56.2	22.7985	5.38912		56.2	28.1145	5.98453		56.2	74.2826	9.72767
67.009	551.924		56.3	24.9189	5.63417		56.3	22.8134	5.39089		56.3	30.6829	6.25192		56.3	69.702	9.42297
67.199	552.894		56.4	24.2357	5.5564		56.4	22.7649	5.38515		56.4	27.7486	5.94547		56.4	73.4053	9.67005
67.269	552.894		56.5	24.2395	5.55682		56.5	24.8517	5.62656		56.5	29.0702	6.0854		56.5	77.0713	9.90858
67.509	552.918		56.6	24.1984	5.55212		56.6	22.6865	5.37587		56.6	27.6105	5.93065		56.6	69.9334	9.4386
67.599	552.918		56.7	24.1051	5.5414		56.7	23.4256	5.46274		56.7	27.5657	5.92584		56.7	77.2168	9.91793
67.889	553.896		56.8	26.6473	5.82629		56.8	24.0752	5.53796		56.8	27.5023	5.91901		56.8	77.2878	9.92249
67.939	553.896		56.9	24.1648	5.54826		56.9	23.7056	5.49529		56.9	28.7827	6.05524		56.9	77.396	9.92944
68.198	554.46		57	26.7071	5.83282		57	23.784	5.50437		57	28.3982	6.01465		57	71.759	9.561
68.269	554.46		57.1	24.1797	5.54997		57.1	22.9216	5.40366		57.1	27.4126	5.90936		57.1	71.3147	9.53136
68.508	554.976		57.2	24.2245	5.55511		57.2	22.7425	5.3825		57.2	27.4126	5.90936		57.2	74.8388	9.76402
68.598	554.976		57.3	24.2208	5.55468		57.3	22.7723	5.38603		57.3	28.4654	6.02177		57.3	70.9115	9.50438
68.888	555.563		57.4	26.8266	5.84585		57.4	22.6939	5.37675		57.4	30.2275	6.20535		57.4	70.0902	9.44918
69.058	556.542		57.5	26.8153	5.84463		57.5	22.6715	5.3741		57.5	27.5097	5.91982		57.5	75.7124	9.82084
69.148	556.542		57.6	26.8153	5.84463		57.6	23.6907	5.49356		57.6	30.1752	6.19998		57.6	72.6176	9.61803
69.448	557.035		57.7	24.5605	5.5935		57.7	22.6454	5.371		57.7	30.164	6.19883		57.7	74.2863	9.72791
69.628	557.113		57.8	26.3338	5.79191		57.8	22.7014	5.37764		57.8	29.451	6.12512		57.8	73.9317	9.70466
69.688	557.113		57.9	24.2544	5.55854		57.9	24.0603	5.53625		57.9	29.4696	6.12707		57.9	71.5126	9.54457
69.947	557.606		58	24.1573	5.5474		58	24.7808	5.61853		58	27.3193	5.8993		58	70.3478	9.46652
70.028	557.606		58.1	24.2208	5.55468		58.1	24.1461	5.54612		58.1	29.3912	6.11891		58.1	70.4449	9.47305
70.277	558.585		58.2	26.2031	5.77752		58.2	23.9445	5.52292		58.2	27.3268	5.9001		58.2	70.4673	9.47456
70.357	558.585		58.3	26.7145	5.83363		58.3	22.6267	5.36879		58.3	27.4537	5.91379		58.3	70.5755	9.48183
70.647	559.563		58.4	24.1536	5.54697		58.4	22.7201	5.37985		58.4	28.2414	5.99803		58.4	72.1659	9.58807
70.697	559.563		58.5	24.1424	5.54569		58.5	24.777	5.61811		58.5	30.2611	6.20879		58.5	74.3946	9.735
70.827	559.665		58.6	26.7407	5.83649		58.6	23.6645	5.49053		58.6	29.2867	6.10802		58.6	73.0469	9.64642
70.917	559.665		58.7	25.1429	5.65943		58.7	22.6081	5.36657		58.7	27.379	5.90574		58.7	71.4715	9.54183
71.217	561.035		58.8	26.7145	5.83363		58.8	22.5707	5.36214		58.8	27.4164	5.90977		58.8	70.9115	9.50438
71.387	561.113		58.9	26.6922	5.83119		58.9	23.239	5.44094		58.9	30.0221	6.18423		58.9	75.018	9.7757
71.467	561.113		59	24.1536	5.54697		59	24.3291	5.56708		59	30.2723	6.20994		59	74.3386	9.73133
71.707	561.598		59.1	24.0864	5.53925		59.1	22.4587	5.34882		59.1	27.3641	5.90413		59.1	73.3642	9.66735
71.797	561.598		59.2	26.6026	5.82139		59.2	22.7835	5.38736		59.2	30.1901	6.20151		59.2	78.2472	9.98389
72.086	562.146		59.3	26.6287	5.82425		59.3	22.6753	5.37454		59.3	27.2783	5.89486		59.3	78.3219	9.98865
72.266	562.679		59.4	25.8111	5.73414		59.4	22.3915	5.34081		59.4	28.2787	6.00199		59.4	76.795	9.89081
72.347	562.679		59.5	26.1919	5.77629		59.5	22.7238	5.38029		59.5	29.4659	6.12668		59.5	78.2547	9.98436
72.586	563.242		59.6	26.5988	5.82098		59.6	22.3579	5.3368		59.6	29.2232	6.1014		59.6	73.8271	9.6978
72.676	563.242		59.7	26.1882	5.77587		59.7	22.3318	5.33368		59.7	28.5475	6.03045		59.7	70.7622	9.49436
72.966	563.837		59.8	26.498	5.80994		59.8	22.6678	5.37366		59.8	30.1976	6.20228		59.8	70.7137	9.49111
73.006	563.837		59.9	26.4831	5.80831		59.9	22.6641	5.37321		59.9	30.164	6.19883		59.9	71.5275	9.54557
73.136	564.283		60	26.5354	5.81404		60	23.8773	5.51516		60	30.1603	6.19844		60	73.6965	9.68921
73.226	564.283		60.1	26.5391	5.81444		60.1	22.6753	5.37454		60.1	28.6969	6.0462		60.1	70.6278	9.48534
73.466	564.808		60.2	26.5578	5.81649		60.2	22.3691	5.33814		60.2	27.9129	5.96304		60.2	75.4361	9.80291
73.546	564.808		60.3	25.0757	5.65186		60.3	22.3355	5.33413		60.3	30.1752	6.19998		60.3	75.1636	9.78518
73.835	565.81		60.4	26.5428	5.81485		60.4	24.5307	5.5901		60.4	30.164	6.19883		60.4	74.4132	9.73622
74.015	566.264		60.5	24.6986	5.60921		60.5	22.3467	5.33547		60.5	30.1789	6.20036		60.5	71.7776	9.56224
74.096	566.264		60.6	23.9483	5.52335		60.6	22.3393	5.33457		60.6	27.2708	5.89405		60.6	77.7955	9.95503
74.335	566.788		60.7	26.4831	5.80831		60.7	24.6837	5.60751		60.7	28.9507	6.07288		60.7	71.6134	9.55129
74.425	566.788		60.8	26.5242	5.81281		60.8	22.8321	5.39309		60.8	30.2723	6.20994		60.8	77.6462	9.94547
74.715	567.837		60.9	25.0234	5.64597		60.9	24.5941	5.59733		60.9	28.6894	6.04541		60.9	74.5962	9.74818
74.756	567.837		61	23.9408	5.52249		61	23.0896	5.42343		61	30.2797	6.21071		61	75.8692	9.831
74.885	567.876		61.1	23.8549	5.51257		61.1	24.721	5.61175		61.1	30.2947	6.21224		61.1	74.921	9.76938
74.975	567.876		61.2	23.9931	5.52851		61.2	24.7248	5.61218		61.2	30.2163	6.2042		61.2	73.129	9.65184
75.215	568.361		61.3	23.8064	5.50696		61.3	22.8209	5.39177		61.3	29.1598	6.09477		61.3	76.1454	9.84889
75.295	568.361		61.4	25.1914	5.66489		61.4	22.4214	5.34437		61.4	27.3119	5.89849		61.4	75.5332	9.80921
75.524	569.34		61.5	23.84	5.51085		61.5	24.0267	5.53238		61.5	27.3865	5.90655		61.5	77.3587	9.92704
75.714	569.387		61.6	23.8326	5.50998		61.6	24.792	5.6198		61.6	28.0473	5.97738		61.6	76.011	9.84019
75.894	569.872		61.7	24.1051	5.5414		61.7	24.848	5.62614		61.7	27.4164	5.90977		61.7	76.4889	9.87107
75.955	569.872		61.8	26.3636	5.79519		61.8	22.5297	5.35726		61.8	28.1779	5.99128		61.8	76.3769	9.86384
76.214	570.436		61.9	26.3338	5.79191		61.9	24.9338	5.63585		61.9	27.4873	5.91741		61.9	76.9817	9.90282
76.294	570.436		62	24.9674	5.63965		62	24.9637	5.63923		62	27.4985	5.91861		62	76.7166	9.88576
76.584	571.445		62.1	25.7962	5.73249		62.1	24.9898	5.64218		62.1	30.3805	6.22104		62.1	69.4967	9.40908
76.784	571.516		62.2	24.8293	5.62403		62.2	25.0234	5.64597		62.2	27.8233	5.95346		62.2	76.7726	9.88936
76.834	571.516		62.3	26.3412	5.79273		62.3	22.6753	5.37454		62.3	28.2526	5.99922		62.3	76.7017	9.88479
77.084	572.048		62.4	23.8363	5.51042		62.4	25.1541	5.66069		62.4	27.562	5.92544		62.4	72.416	9.60467
77.164	572.048		62.5	26.0799	5.76392		62.5	24.4971	5.58627		62.5	30.0184	6.18385		62.5	75.7385	9.82253
77.403	572.533		62.6	23.6832	5.4927		62.6	25.2175	5.66783		62.6	29.0851	6.08696		62.6	76.7763	9.8896
77.484	572.533		62.7	23.672	5.4914		62.7	24.777	5.61811		62.7	28.1817	5.99168		62.7	74.2714	9.72693
77.773	573.559		62.8	26.05	5.76062		62.8	23.4518	5.46579		62.8	27.5247	5.92142		62.8	75.6377	9.816
77.953	574.013		62.9	26.0127	5.75649		62.9	25.3109	5.67831		62.9	29.0217	6.08032		62.9	76.7465	9.88768
78.034	574.013		63	25.9605	5.75071		63	22.8955	5.40058		63	28.0324	5.97579		63	76.2164	9.85347
78.273	574.545		63.1	25.9903	5.75401		63.1	23.1195	5.42693		63.1	28.7603	6.05288		63.1	75.1039	9.78129
78.364	574.545		63.2	25.9978	5.75484		63.2	25.337	5.68124		63.2	28.7342	6.05013		63.2	76.7726	9.88936
78.653	575.555		63.3	25.9045	5.7445		63.3	25.3706	5.685		63.3	30.6045	6.24393		63.3	76.7502	9.88792
78.693	575.555		63.4	25.9007	5.74409		63.4	25.0906	5.65355		63.4	28.3086	6.00516		63.4	75.3951	9.80024
78.823	575.641		63.5	25.9045	5.7445		63.5	23.9931	5.52851		63.5	27.7972	5.95066		63.5	76.7502	9.88792
78.953	576.095		63.6	23.4592	5.46666		63.6	23.5376	5.47579		63.6	27.7561	5.94627		63.6	76.7427	9.88744
79.053	576.095		63.7	25.8858	5.74243		63.7	23.2464	5.44181		63.7	30.0408	6.18616		63.7	76.7129	9.88551
79.332	577.073		63.8	23.5451	5.47665		63.8	23.1792	5.43394		63.8	30.2349	6.20611		63.8	70.5942	9.48309
79.403	577.073		63.9	24.6016	5.59818		63.9	23.2464	5.44181		63.9	27.8046	5.95146		63.9	73.9242	9.70417
79.642	577.175		64	23.3286	5.45141		64	23.3136	5.44967		64	27.7412	5.94467		64	74.5738	9.74671
79.723	577.175		64.1	25.225	5.66867		64.1	23.3024	5.44836		64.1	30.6083	6.24431		64.1	71.5536	9.54731
79.962	578.161		64.2	25.5871	5.70921		64.2	25.7439	5.72668		64.2	30.6157	6.24507		64.2	74.1034	9.71593
80.052	578.161		64.3	23.28	5.44574		64.3	25.3631	5.68417		64.3	28.3795	6.01268		64.3	73.8682	9.7005
80.332	579.148		64.4	23.2502	5.44225		64.4	25.0384	5.64765		64.4	30.6568	6.24926		64.4	69.1644	9.38656
80.402	579.148		64.5	25.6991	5.72169		64.5	23.7467	5.50005		64.5	29.6376	6.1445		64.5	73.4277	9.67153
80.652	579.257		64.6	25.7141	5.72335		64.6	23.3995	5.4597		64.6	30.7202	6.25572		64.6	70.8107	9.49762
80.722	579.257		64.7	23.2054	5.437		64.7	23.6309	5.48663		64.7	27.827	5.95386		64.7	74.3647	9.73304
81.022	580.643		64.8	23.7467	5.50005		64.8	23.6272	5.4862		64.8	28.7715	6.05406		64.8	74.7231	9.75647
81.201	580.721		64.9	25.5237	5.70212		64.9	23.4966	5.47101		64.9	30.7426	6.258		64.9	71.2438	9.52662
81.272	580.721		65	25.5199	5.70171		65	24.2843	5.56196		65	28.6857	6.04502		65	69.0823	9.38099
81.521	581.214		65.1	25.5461	5.70463		65.1	25.0122	5.64471		65.1	30.4813	6.23135		65.1	69.1756	9.38732
81.602	581.214		65.2	23.1494	5.43044		65.2	23.4667	5.46753		65.2	28.6222	6.03833		65.2	69.254	9.39264
81.901	582.2		65.3	23.1382	5.42912		65.3	23.5078	5.47231		65.3	30.0744	6.18962		65.3	72.8714	9.63483
82.091	582.271		65.4	24.0939	5.54011		65.4	26.0277	5.75815		65.4	30.6605	6.24964		65.4	69.2279	9.39087
82.291	582.709		65.5	23.168	5.43263		65.5	23.8213	5.50869		65.5	28.2451	5.99842		65.5	70.359	9.46728
82.361	582.709		65.6	25.5983	5.71046		65.6	23.5488	5.47709		65.6	30.6642	6.25002		65.6	69.2876	9.39492
82.601	583.234		65.7	25.6207	5.71296		65.7	24.4485	5.58074		65.7	30.6642	6.25002		65.7	69.2503	9.39239
82.691	583.234		65.8	23.127	5.42781		65.8	25.3818	5.68626		65.8	29.1896	6.09789		65.8	69.2689	9.39365
82.98	583.797		65.9	23.4443	5.46492		65.9	23.5936	5.4823		65.9	30.5672	6.24012		65.9	69.2129	9.38985
83.16	584.783		66	23.1307	5.42825		66	25.0309	5.64681		66	29.7272	6.15378		66	69.4481	9.40579
83.241	584.783		66.1	23.1643	5.43219		66.1	23.5675	5.47926		66.1	27.6516	5.93506		66.1	69.086	9.38124
83.48	584.838		66.2	24.1648	5.54826		66.2	23.5414	5.47622		66.2	30.1229	6.19461		66.2	70.7547	9.49386
83.561	584.838		66.3	23.224	5.43919		66.3	25.9866	5.7536		66.3	27.5247	5.92142		66.3	76.1454	9.84889
83.84	585.832		66.4	25.673	5.71878		66.4	24.0229	5.53195		66.4	30.3283	6.21568		66.4	68.8097	9.36246
83.89	585.832		66.5	23.1979	5.43613		66.5	24.1835	5.5504		66.5	28.3646	6.01109		66.5	68.7426	9.35789
84.05	586.279		66.6	25.4938	5.69879		66.6	26.009	5.75608		66.6	29.1896	6.09789		66.6	72.9984	9.64321
84.11	586.279		66.7	23.28	5.44574		66.7	25.9941	5.75443		66.7	28.6483	6.04108		66.7	69.3249	9.39745
84.35	586.795		66.8	25.7477	5.72709		66.8	25.9567	5.75029		66.8	30.4253	6.22562		66.8	71.7179	9.55826
84.44	586.795		66.9	23.2838	5.44618		66.9	25.953	5.74988		66.9	29.6638	6.14721		66.9	68.2834	9.32659
84.72	587.413		67	25.6991	5.72169		67	25.9231	5.74657		67	27.5993	5.92945		67	68.1303	9.31613
84.77	587.413		67.1	23.6309	5.48663		67.1	25.9007	5.74409		67.1	27.6366	5.93346		67.1	68.0333	9.30949
84.909	587.867		67.2	23.9632	5.52507		67.2	25.4341	5.69211		67.2	30.5149	6.23478		67.2	68.0258	9.30898
84.99	587.867		67.3	23.239	5.44094		67.3	25.7999	5.7329		67.3	27.6254	5.93225		67.3	75.0591	9.77838
85.229	588.392		67.4	23.2054	5.437		67.4	25.2997	5.67705		67.4	28.891	6.06661		67.4	71.4976	9.54357
85.32	588.392		67.5	23.1867	5.43481		67.5	25.5274	5.70254		67.5	29.6302	6.14373		67.5	74.2154	9.72327
85.589	589.394		67.6	25.5797	5.70838		67.6	25.0832	5.6527		67.6	30.6008	6.24355		67.6	73.7823	9.69486
85.639	589.394		67.7	23.1792	5.43394		67.7	25.7402	5.72626		67.7	27.7113	5.94147		67.7	73.7861	9.6951
85.779	589.425		67.8	23.2091	5.43744		67.8	25.7066	5.72252		67.8	30.6306	6.24659		67.8	70.2694	9.46125
85.87	589.425		67.9	23.1643	5.43219		67.9	23.6011	5.48316		67.9	30.0744	6.18962		67.9	74.4319	9.73744
86.119	590.396		68	25.5535	5.70546		68	24.0491	5.53496		68	30.6381	6.24735		68	69.2391	9.39163
86.189	590.396		68.1	25.0794	5.65228		68.1	25.7327	5.72543		68.1	30.6157	6.24507		68.1	66.9506	9.23512
86.429	590.951		68.2	23.0785	5.42211		68.2	25.7813	5.73083		68.2	27.6852	5.93866		68.2	67.1634	9.24978
86.519	590.951		68.3	25.5199	5.70171		68.3	25.7551	5.72792		68.3	30.556	6.23898		68.3	68.6231	9.34976
86.748	591.523		68.4	24.5045	5.58712		68.4	25.6954	5.72128		68.4	30.4738	6.23059		68.4	73.409	9.6703
86.918	592.032		68.5	23.0785	5.42211		68.5	25.7253	5.7246		68.5	27.7524	5.94587		68.5	73.3306	9.66513
87.108	592.086		68.6	24.9898	5.64218		68.6	25.2997	5.67705		68.6	30.4552	6.22868		68.6	70.2134	9.45748
87.238	592.572		68.7	25.4938	5.69879		68.7	25.6991	5.72169		68.7	27.6105	5.93065		68.7	67.6637	9.28417
87.299	592.572		68.8	23.0486	5.4186		68.8	25.6917	5.72086		68.8	30.0408	6.18616		68.8	73.0058	9.64371
87.558	593.096		68.9	24.3403	5.56837		68.9	25.6991	5.72169		68.9	27.5545	5.92463		68.9	71.2699	9.52836
87.629	593.096		69	23.0449	5.41816		69	23.2502	5.44225		69	27.4836	5.917		69	72.7632	9.62767
87.928	594.075		69.1	23.0896	5.42343		69.1	23.2614	5.44356		69.1	27.4575	5.91419		69.1	67.6375	9.28237
88.118	594.161		69.2	25.1205	5.65691		69.2	25.6879	5.72044		69.2	30.2984	6.21262		69.2	65.6366	9.14404
88.188	594.161		69.3	25.5199	5.70171		69.3	23.8923	5.51688		69.3	27.954	5.96742		69.3	72.4533	9.60714
88.428	594.646		69.4	25.5199	5.70171		69.4	25.0533	5.64934		69.4	30.2536	6.20803		69.4	72.2928	9.5965
88.528	594.646		69.5	25.5237	5.70212		69.5	25.0645	5.6506		69.5	28.9246	6.07014		69.5	72.2704	9.59501
88.807	595.64		69.6	23.0486	5.4186		69.6	25.6618	5.71753		69.6	30.1304	6.19538		69.6	72.2368	9.59278
88.858	595.64		69.7	23.015	5.41465		69.7	23.9669	5.5255		69.7	27.2297	5.88961		69.7	67.6674	9.28442
88.997	596.157		69.8	23.0523	5.41904		69.8	25.6282	5.71379		69.8	30.1864	6.20113		69.8	72.0987	9.5836
89.078	596.157		69.9	25.4789	5.69712		69.9	23.2427	5.44137		69.9	27.3081	5.89809		69.9	72.0389	9.57963
89.377	597.198		70	25.393	5.68751		70	23.2651	5.44399		70	28.8835	6.06583		70	71.968	9.57492
89.547	597.253		70.1	25.4191	5.69044		70.1	24.2656	5.55982		70.1	30.0781	6.19		70.1	71.8821	9.5692
89.628	597.253		70.2	25.4117	5.6896		70.2	24.8144	5.62234		70.2	27.1812	5.88436		70.2	71.9419	9.57318
89.867	597.73		70.3	25.4303	5.69169		70.3	25.7253	5.7246		70.3	27.7748	5.94827		70.3	71.9904	9.57641
89.957	597.73		70.4	25.4453	5.69336		70.4	23.3286	5.45141		70.4	28.2638	6.00041		70.4	71.9307	9.57243
90.247	598.755		70.5	24.0304	5.53281		70.5	24.96	5.63881		70.5	29.8915	6.17076		70.5	71.9158	9.57144
90.287	598.755		70.6	25.4751	5.6967		70.6	25.001	5.64344		70.6	27.3455	5.90212		70.6	71.8523	9.56721
90.417	598.842		70.7	23.0299	5.41641		70.7	23.9296	5.52119		70.7	26.8975	5.85357		70.7	71.9344	9.57268
90.507	598.842		70.8	25.4415	5.69294		70.8	25.4565	5.69461		70.8	28.5923	6.03518		70.8	71.968	9.57492
90.756	599.327		70.9	25.2624	5.67286		70.9	24.9226	5.63459		70.9	29.6451	6.14528		70.9	69.687	9.42196
90.827	599.327		71	25.2624	5.67286		71	23.2278	5.43962		71	27.7076	5.94107		71	67.7383	9.28929
91.106	600.305		71.1	25.3072	5.67789		71.1	23.2315	5.44006		71.1	26.7407	5.83649		71.1	65.1699	9.11148
91.157	600.305		71.2	25.3072	5.67789		71.2	23.2054	5.437		71.2	26.7295	5.83526		71.2	65.4611	9.13181
91.296	600.751		71.3	23.2576	5.44312		71.3	23.4854	5.4697		71.3	26.6847	5.83037		71.3	67.0552	9.24233
91.377	600.751		71.4	23.2875	5.44661		71.4	23.1606	5.43175		71.4	26.6922	5.83119		71.4	68.5746	9.34645
91.616	601.276		71.5	24.6389	5.60242		71.5	24.1797	5.54997		71.5	26.6212	5.82343		71.5	66.204	9.18348
91.706	601.276		71.6	25.6954	5.72128		71.6	24.8368	5.62487		71.6	29.3688	6.11658		71.6	65.1662	9.11122
92.006	602.317		71.7	25.617	5.71254		71.7	23.1046	5.42518		71.7	29.3315	6.11269		71.7	68.1116	9.31485
92.186	602.372		71.8	25.5871	5.70921		71.8	23.0747	5.42167		71.8	29.2979	6.10919		71.8	64.9422	9.09554
92.256	602.372		71.9	23.8997	5.51775		71.9	23.0449	5.41816		71.9	28.6595	6.04226		71.9	64.8377	9.08822
92.505	602.912		72	23.799	5.5061		72	23.0224	5.41553		72	26.4159	5.80093		72	66.1891	9.18244
92.596	602.912		72.1	25.393	5.68751		72.1	23.4816	5.46927		72.1	28.3571	6.0103		72.1	68.1938	9.32046
92.885	604.783		72.2	23.3659	5.45577		72.2	23.0075	5.41377		72.2	29.2606	6.10529		72.2	66.3645	9.19461
93.075	604.822		72.3	24.6688	5.60582		72.3	23.8027	5.50653		72.3	29.2344	6.10257		72.3	65.6851	9.14742
93.146	604.822		72.4	22.7387	5.38206		72.4	25.2997	5.67705		72.4	27.1999	5.88638		72.4	68.5111	9.34212
93.455	604.892		72.5	22.7574	5.38426		72.5	22.959	5.40806		72.5	29.2568	6.1049		72.5	64.6099	9.07225
93.625	605.338		72.6	24.3962	5.57477		72.6	22.9441	5.4063		72.6	29.268	6.10607		72.6	69.0263	9.37718
93.705	605.338		72.7	25.2288	5.66909		72.7	25.4079	5.68918		72.7	28.3198	6.00635		72.7	65.8157	9.15651
94.005	606.301		72.8	24.1872	5.55083		72.8	23.112	5.42606		72.8	27.0991	5.87547		72.8	64.3225	9.05204
94.185	606.403		72.9	22.9254	5.4041		72.9	23.1718	5.43306		72.9	29.2158	6.10062		72.9	64.2292	9.04547
94.324	606.849		73	25.393	5.68751		73	22.9814	5.4107		73	26.4084	5.80011		73	64.1097	9.03706
94.385	606.849		73.1	22.9851	5.41114		73.1	25.3743	5.68542		73.1	27.2073	5.88719		73.1	64.0873	9.03548
94.634	607.358		73.2	25.4117	5.6896		73.2	23.5563	5.47796		73.2	26.33	5.7915		73.2	64.0761	9.03469
94.705	607.358		73.3	25.5349	5.70338		73.3	23.5152	5.47318		73.3	26.4047	5.7997		73.3	64.0873	9.03548
94.954	607.882		73.4	25.4901	5.69837		73.4	25.2847	5.67537		73.4	28.6521	6.04148		73.4	67.9735	9.3054
95.034	607.882		73.5	23.0523	5.41904		73.5	22.8097	5.39044		73.5	26.2591	5.78369		73.5	68.5858	9.34721
95.264	608.869		73.6	25.4677	5.69587		73.6	23.6197	5.48533		73.6	29.0553	6.08384		73.6	65.0094	9.10025
95.434	608.931		73.7	24.3253	5.56666		73.7	22.7574	5.38426		73.7	27.786	5.94947		73.7	69.8961	9.43608
95.634	609.409		73.8	25.4154	5.69002		73.8	23.5824	5.48099		73.8	26.6362	5.82507		73.8	63.8596	9.01941
95.694	609.409		73.9	23.0001	5.41289		73.9	22.6865	5.37587		73.9	26.1695	5.77382		73.9	63.7252	9.00992
95.944	609.925		74	25.3557	5.68333		74	23.4443	5.46492		74	26.177	5.77464		74	64.483	9.06333
96.024	609.925		74.1	25.3855	5.68667		74.1	22.623	5.36834		74.1	26.2516	5.78287		74.1	63.5385	8.99671
96.273	610.52		74.2	23.1979	5.43613		74.2	25.0421	5.64808		74.2	27.4798	5.9166		74.2	65.0542	9.10338
96.344	610.52		74.3	22.9814	5.4107		74.3	24.736	5.61345		74.3	28.891	6.06661		74.3	63.9118	9.0231
96.623	611.514		74.4	23.3472	5.45359		74.4	23.56	5.47839		74.4	26.121	5.76846		74.4	63.3892	8.98613
96.673	611.514		74.5	24.3067	5.56452		74.5	24.7061	5.61006		74.5	26.8676	5.85032		74.5	69.8065	9.43003
96.813	611.522		74.6	23.743	5.49962		74.6	24.8704	5.62868		74.6	27.4425	5.91258		74.6	67.8242	9.29517
96.894	611.522		74.7	25.1354	5.65859		74.7	24.5008	5.5867		74.7	28.6595	6.04226		74.7	64.2553	9.04731
97.193	613.416		74.8	23.7318	5.49832		74.8	23.8661	5.51387		74.8	28.4131	6.01624		74.8	68.8508	9.36526
97.373	613.463		74.9	22.9552	5.40762		74.9	24.4635	5.58244		74.9	25.8559	5.73912		74.9	64.6995	9.07853
97.513	613.448		75	25.337	5.68124		75	24.0528	5.53539		75	25.841	5.73746		75	62.6986	8.93705
97.563	613.448		75.1	25.2698	5.6737		75.1	24.6277	5.60115		75.1	27.1252	5.8783		75.1	69.0935	9.38175
97.823	613.902		75.2	22.8358	5.39353		75.2	24.8368	5.62487		75.2	25.7402	5.72626		75.2	69.0002	9.37541
97.893	613.902		75.3	23.6645	5.49053		75.3	24.8069	5.62149		75.3	25.8634	5.73995		75.3	67.2381	9.25492
98.132	614.434		75.4	23.504	5.47188		75.4	22.3953	5.34126		75.4	25.7327	5.72543		75.4	66.7341	9.22017
98.223	614.434		75.5	24.8069	5.62149		75.5	24.7472	5.61472		75.5	25.7029	5.72211		75.5	64.3449	9.05362
98.512	615.436		75.6	23.7205	5.49702		75.6	22.3691	5.33814		75.6	26.3823	5.79724		75.6	68.4178	9.33576
98.682	615.491		75.7	25.072	5.65144		75.7	23.8736	5.51473		75.7	26.3972	5.79888		75.7	68.3207	9.32913
98.773	615.491		75.8	24.9936	5.6426		75.8	23.015	5.41465		75.8	25.8261	5.7358		75.8	68.2423	9.32378
99.072	616.43		75.9	25.1392	5.65901		75.9	22.2497	5.32387		75.9	27.2671	5.89365		75.9	67.6226	9.28135
99.252	616.516		76	25.1466	5.65985		76	24.5643	5.59393		76	28.2526	5.99922		76	68.0967	9.31383
99.322	616.516		76.1	24.904	5.63248		76.1	22.2497	5.32387		76.1	25.6282	5.71379		76.1	68.1042	9.31434
99.572	617.463		76.2	25.2362	5.66992		76.2	22.2497	5.32387		76.2	25.6581	5.71712		76.2	61.713	8.86653
99.642	617.463		76.3	25.2885	5.67579		76.3	24.0416	5.5341		76.3	28.1817	5.99168		76.3	68.2946	9.32735
99.881	617.98		76.4	24.7733	5.61768		76.4	24.5568	5.59308		76.4	25.7029	5.72211		76.4	67.7831	9.29236
99.972	617.98		76.5	22.9291	5.40454		76.5	22.231	5.32163		76.5	25.7663	5.72917		76.5	68.2274	9.32276
100.201	618.504		76.6	22.888	5.3997		76.6	22.6827	5.37543		76.6	25.7999	5.7329		76.6	64.5763	9.06989
100.381	619.052		76.7	22.8731	5.39794		76.7	24.5269	5.58968		76.7	25.7402	5.72626		76.7	63.994	9.0289
100.571	619.107		76.8	22.8507	5.39529		76.8	24.5643	5.59393		76.8	28.3833	6.01307		76.8	61.8549	8.87671
100.631	619.107		76.9	22.7798	5.38691		76.9	24.176	5.54954		76.9	25.617	5.71254		76.9	65.3528	9.12425
100.881	620.062		77	22.7499	5.38338		77	24.5904	5.5969		77	28.2825	6.00239		77	66.4691	9.20185
100.952	620.062		77.1	22.7499	5.38338		77.1	24.3403	5.56837		77.1	28.2825	6.00239		77.1	63.6654	9.00569
101.201	620.61		77.2	22.6827	5.37543		77.2	23.224	5.43919		77.2	28.234	5.99723		77.2	67.1597	9.24953
101.281	620.61		77.3	22.6715	5.3741		77.3	24.5829	5.59605		77.3	28.163	5.9897		77.3	67.3239	9.26083
101.511	621.173		77.4	24.8293	5.62403		77.4	23.8923	5.51688		77.4	28.1182	5.98493		77.4	63.6767	9.00648
101.691	621.267		77.5	25.0309	5.64681		77.5	23.8139	5.50783		77.5	28.1556	5.9889		77.5	65.0057	9.09999
101.88	622.191		77.6	25.057	5.64976		77.6	24.5717	5.59478		77.6	28.163	5.9897		77.6	65.7262	9.15028
101.941	622.191		77.7	22.6641	5.37321		77.7	24.5829	5.59605		77.7	28.1742	5.99089		77.7	61.8698	8.87778
102.2	622.3		77.8	25.0272	5.64639		77.8	24.5381	5.59095		77.8	26.9311	5.85723		77.8	61.881	8.87859
102.271	622.3		77.9	24.3739	5.57221		77.9	24.5419	5.59138		77.9	27.2633	5.89325		77.9	62.8852	8.95034
102.51	623.271		78	25.0048	5.64386		78	22.2086	5.31895		78	28.122	5.98533		78	66.9544	9.23538
102.6	623.271		78.1	24.9674	5.63965		78.1	24.6016	5.59818		78.1	28.1966	5.99327		78.1	64.162	9.04074
102.88	624.257		78.2	25.016	5.64513		78.2	24.5829	5.59605		78.2	28.219	5.99565		78.2	68.2125	9.32174
102.92	624.257		78.3	23.2464	5.44181		78.3	24.0043	5.5298		78.3	25.5909	5.70963		78.3	62.2543	8.90533
103.07	624.32		78.4	23.2464	5.44181		78.4	22.246	5.32342		78.4	26.4196	5.80134		78.4	62.4186	8.91707
103.15	624.32		78.5	22.4289	5.34526		78.5	24.5307	5.5901		78.5	28.3609	6.0107		78.5	69.0412	9.3782
103.38	624.797		78.6	22.4065	5.34259		78.6	23.0859	5.42299		78.6	25.6655	5.71795		78.6	68.2013	9.32097
103.47	624.797		78.7	23.8885	5.51645		78.7	24.5493	5.59223		78.7	25.673	5.71878		78.7	69.1084	9.38276
103.699	625.377		78.8	22.6715	5.3741		78.8	23.9371	5.52205		78.8	25.7327	5.72543		78.8	62.4858	8.92187
103.879	626.363		78.9	22.3766	5.33903		78.9	22.4513	5.34793		78.9	25.7551	5.72792		78.9	62.538	8.9256
104.069	626.379		79	24.7434	5.61429		79	24.5269	5.58968		79	28.5289	6.02847		79	67.7421	9.28954
104.139	626.379		79.1	23.7616	5.50178		79.1	23.9221	5.52033		79.1	25.8037	5.73332		79.1	69.1607	9.38631
104.389	626.872		79.2	24.5829	5.59605		79.2	23.2688	5.44443		79.2	27.9652	5.96862		79.2	62.7471	8.9405
104.47	626.872		79.3	22.2907	5.32878		79.3	22.1937	5.31716		79.3	26.0015	5.75525		79.3	62.8143	8.94529
104.759	627.482		79.4	24.6352	5.602		79.4	22.1675	5.31403		79.4	26.7108	5.83323		79.4	62.93	8.95353
104.809	627.482		79.5	22.5894	5.36436		79.5	22.1489	5.31179		79.5	25.8932	5.74326		79.5	63.0345	8.96096
104.939	627.921		79.6	24.624	5.60073		79.6	22.119	5.30821		79.6	26.0874	5.76475		79.6	63.042	8.96149
105.019	627.921		79.7	22.2646	5.32565		79.7	22.1078	5.30687		79.7	26.6698	5.82874		79.7	63.7588	9.01229
105.319	629.337		79.8	24.609	5.59903		79.8	22.0929	5.30507		79.8	25.8634	5.73995		79.8	63.2175	8.97395
105.498	629.416		79.9	24.0155	5.53109		79.9	24.4075	5.57605		79.9	25.8335	5.73663		79.9	69.3921	9.402
105.628	629.431		80	22.4662	5.34971		80	23.2352	5.4405		80	25.8373	5.73705		80	63.714	9.00912
105.688	629.431		80.1	24.6426	5.60285		80.1	24.2395	5.55682		80.1	26.2479	5.78246		80.1	66.7229	9.2194
105.948	629.94		80.2	22.2758	5.32699		80.2	22.0742	5.30283		80.2	28.5625	6.03202		80.2	63.5273	8.99592
106.019	629.94		80.3	22.3057	5.33056		80.3	22.0369	5.29835		80.3	25.8373	5.73705		80.3	63.5609	8.9983
106.258	630.433		80.4	22.847	5.39485		80.4	21.9996	5.29386		80.4	25.8597	5.73953		80.4	63.5609	8.9983
106.348	630.433		80.5	24.6762	5.60667		80.5	22.7387	5.38206		80.5	25.8858	5.74243		80.5	63.6132	9.00199
106.638	631.443		80.6	24.7322	5.61302		80.6	22.0444	5.29924		80.6	28.6147	6.03754		80.6	64.3076	9.05099
106.678	631.443		80.7	24.721	5.61175		80.7	22.0332	5.2979		80.7	27.1961	5.88598		80.7	66.1592	9.18037
106.948	631.983		80.8	24.6912	5.60836		80.8	22.0182	5.2961		80.8	25.8709	5.74078		80.8	63.7289	9.01018
107.008	631.983		80.9	24.6538	5.60412		80.9	22.2497	5.32387		80.9	26.7145	5.83363		80.9	65.5582	9.13858
107.248	632.476		81	24.5904	5.5969		81	22.7873	5.3878		81	28.6147	6.03754		81	68.4588	9.33856
107.328	632.476		81.1	24.5381	5.59095		81.1	22.0593	5.30104		81.1	26.2404	5.78164		81.1	70.5419	9.47958
107.567	632.977		81.2	24.5194	5.58883		81.2	22.0742	5.30283		81.2	25.8895	5.74285		81.2	70.5681	9.48133
107.658	632.977		81.3	24.4896	5.58542		81.3	22.0854	5.30418		81.3	26.7892	5.84178		81.3	70.7286	9.49211
107.947	634.018		81.4	22.1339	5.31		81.4	23.2651	5.44399		81.4	28.163	5.9897		81.4	64.0537	9.03311
108.127	634.457		81.5	22.1116	5.30731		81.5	22.6865	5.37587		81.5	28.5401	6.02966		81.5	66.316	9.19124
108.208	634.457		81.6	24.4336	5.57903		81.6	22.0817	5.30373		81.6	25.8485	5.73829		81.6	70.8107	9.49762
108.507	635.435		81.7	23.4144	5.46144		81.7	24.4037	5.57562		81.7	25.8373	5.73705		81.7	70.9451	9.50663
108.687	635.513		81.8	22.1974	5.31761		81.8	24.4149	5.5769		81.8	26.0575	5.76145		81.8	67.9997	9.30719
108.767	635.513		81.9	22.2347	5.32208		81.9	22.0518	5.30014		81.9	25.7887	5.73166		81.9	70.5083	9.47732
109.067	636.437		82	23.7691	5.50264		82	22.4326	5.34571		82	26.1135	5.76764		82	66.4205	9.19849
109.256	636.515		82.1	22.2945	5.32922		82.1	22.0929	5.30507		82.1	25.8037	5.73332		82.1	67.2978	9.25903
109.317	636.515		82.2	22.4662	5.34971		82.2	22.4886	5.35237		82.2	25.8037	5.73332		82.2	65.0766	9.10495
109.566	637.462		82.3	22.5073	5.35459		82.3	22.0593	5.30104		82.3	25.729	5.72501		82.3	64.7331	9.08089
109.657	637.462		82.4	23.4256	5.46274		82.4	23.519	5.47361		82.4	28.3945	6.01426		82.4	64.819	9.08691
109.946	638.441		82.5	23.9744	5.52636		82.5	24.0453	5.53453		82.5	28.3571	6.0103		82.5	65.6851	9.14742
110.136	638.488		82.6	23.4518	5.46579		82.6	22.8246	5.39221		82.6	28.29	6.00318		82.6	68.205	9.32123
110.207	638.488		82.7	23.9819	5.52722		82.7	23.0411	5.41772		82.7	25.5311	5.70296		82.7	67.2082	9.25287
110.446	638.981		82.8	22.4774	5.35104		82.8	23.448	5.46535		82.8	28.1481	5.98811		82.8	71.9942	9.57665
110.536	638.981		82.9	22.4699	5.35015		82.9	23.5899	5.48186		82.9	25.4229	5.69085		82.9	71.6731	9.55528
110.826	639.983		83	22.8209	5.39177		83	24.2059	5.55297		83	28.0846	5.98135		83	65.308	9.12113
111.006	640.061		83.1	24.8144	5.62234		83.1	24.2021	5.55254		83.1	27.9726	5.96942		83.1	65.6067	9.14196
111.096	640.061		83.2	22.4625	5.34926		83.2	22.959	5.40806		83.2	27.9278	5.96463		83.2	65.4835	9.13337
111.385	641.446		83.3	22.4251	5.34482		83.3	24.1835	5.5504		83.3	27.8196	5.95306		83.3	72.4795	9.60888
111.426	641.446		83.4	22.4625	5.34926		83.4	22.5185	5.35593		83.4	27.786	5.94947		83.4	72.7109	9.62421
111.565	641.517		83.5	22.4998	5.35371		83.5	23.6683	5.49096		83.5	26.0613	5.76186		83.5	72.9013	9.6368
111.646	641.517		83.6	23.0449	5.41816		83.6	23.0337	5.41685		83.6	27.6441	5.93426		83.6	66.0323	9.17156
111.945	642.44		83.7	22.5483	5.35948		83.7	22.3243	5.33279		83.7	27.6068	5.93025		83.7	66.1219	9.17778
112.135	642.503		83.8	24.9525	5.63796		83.8	21.895	5.28126		83.8	27.6292	5.93266		83.8	67.9325	9.30259
112.215	642.503		83.9	22.5819	5.36347		83.9	24.232	5.55597		83.9	25.6991	5.72169		83.9	66.3235	9.19176
112.505	643.427		84	22.6155	5.36746		84	23.3846	5.45795		84	24.9824	5.64134		84	73.0544	9.64691
112.695	643.521		84.1	23.6048	5.4836		84.1	22.4886	5.35237		84.1	27.5508	5.92423		84.1	68.093	9.31357
112.755	643.521		84.2	22.5969	5.36524		84.2	24.0267	5.53238		84.2	25.6282	5.71379		84.2	72.2293	9.59228
112.994	644.045		84.3	22.6006	5.36568		84.3	21.9622	5.28936		84.3	27.338	5.90131		84.3	73.4389	9.67227
113.085	644.045		84.4	24.9114	5.63332		84.4	21.966	5.28981		84.4	27.3716	5.90494		84.4	72.4533	9.60714
113.324	644.523		84.5	22.7051	5.37808		84.5	21.9996	5.29386		84.5	27.3529	5.90292		84.5	71.1206	9.51838
113.405	644.523		84.6	22.7425	5.3825		84.6	23.5899	5.48186		84.6	26.3562	5.79437		84.6	73.7861	9.6951
113.704	645.548		84.7	25.1466	5.65985		84.7	23.1606	5.43175		84.7	25.9642	5.75112		84.7	73.8495	9.69927
113.894	645.994		84.8	25.2064	5.66657		84.8	23.0486	5.4186		84.8	25.2773	5.67454		84.8	73.9093	9.70319
113.964	645.994		84.9	25.2175	5.66783		84.9	24.3179	5.5658		84.9	26.0314	5.75856		84.9	72.7147	9.62445
114.264	646.965		85	22.8059	5.39		85	24.2992	5.56367		85	25.8335	5.73663		85	73.9503	9.70589
114.454	647.043		85.1	25.2288	5.66909		85.1	23.3472	5.45359		85.1	25.7103	5.72294		85.1	70.7249	9.49186
114.514	647.043		85.2	24.2469	5.55768		85.2	21.9398	5.28666		85.2	24.6501	5.6037		85.2	74.0698	9.71372
114.654	647.497		85.3	25.2437	5.67076		85.3	21.9361	5.28622		85.3	27.1439	5.88032		85.3	67.156	9.24927
114.734	647.497		85.4	24.0789	5.53839		85.4	24.2656	5.55982		85.4	27.1065	5.87628		85.4	72.4048	9.60393
115.023	648.037		85.5	25.3258	5.67998		85.5	24.2432	5.55725		85.5	24.4821	5.58457		85.5	70.6091	9.48409
115.213	649.016		85.6	22.9142	5.40278		85.6	21.9249	5.28487		85.6	25.2698	5.6737		85.6	74.5962	9.74818
115.294	649.016		85.7	23.1867	5.43481		85.7	22.1937	5.31716		85.7	25.5162	5.70129		85.7	73.4575	9.67349
115.573	649.517		85.8	22.8619	5.39662		85.8	22.2907	5.32878		85.8	27.0617	5.87142		85.8	71.9195	9.57169
115.773	649.595		85.9	22.8507	5.39529		85.9	22.8955	5.40058		85.9	27.0543	5.87061		85.9	73.409	9.6703
115.843	649.595		86	24.6464	5.60327		86	24.3515	5.56965		86	26.2815	5.78616		86	71.0049	9.51063
116.153	650.98		86.1	23.1606	5.43175		86.1	24.0939	5.54011		86.1	24.4149	5.5769		86.1	71.8635	9.56796
116.323	651.051		86.2	22.8022	5.38956		86.2	23.0859	5.42299		86.2	24.3477	5.56922		86.2	75.3503	9.79733
116.453	651.082		86.3	23.2726	5.44487		86.3	22.9328	5.40498		86.3	24.3813	5.57306		86.3	74.7044	9.75525
116.503	651.082		86.4	22.7686	5.38559		86.4	23.5488	5.47709		86.4	24.8816	5.62994		86.4	72.1883	9.58956
116.653	651.52		86.5	22.8209	5.39177		86.5	24.1051	5.5414		86.5	25.5349	5.70338		86.5	68.3954	9.33423
116.723	651.52		86.6	22.8955	5.40058		86.6	22.5745	5.36258		86.6	24.7733	5.61768		86.6	75.7273	9.82181
117.022	652.491		86.7	25.2026	5.66615		86.7	24.3291	5.56708		86.7	26.6922	5.83119		86.7	73.0544	9.64691
117.202	652.569		86.8	22.9814	5.4107		86.8	21.9884	5.29251		86.8	24.8965	5.63163		86.8	75.858	9.83028
117.283	652.569		86.9	23.0822	5.42255		86.9	23.9669	5.5255		86.9	26.8415	5.84748		86.9	75.9924	9.83898
117.582	653.509		87	23.1531	5.43088		87	24.1461	5.54612		87	26.233	5.78081		87	72.0651	9.58137
117.782	653.587		87.1	23.5414	5.47622		87.1	24.344	5.56879		87.1	26.8825	5.85195		87.1	70.3851	9.46903
117.843	653.587		87.2	24.9936	5.6426		87.2	24.3552	5.57007		87.2	24.9114	5.63332		87.2	73.8682	9.7005
118.092	654.518		87.3	23.3062	5.4488		87.3	22.1302	5.30955		87.3	25.4714	5.69628		87.3	76.1529	9.84937
118.172	654.518		87.4	23.3883	5.45839		87.4	23.5003	5.47144		87.4	24.833	5.62445		87.4	72.0912	9.58311
118.402	654.597		87.5	25.9269	5.74699		87.5	23.5787	5.48056		87.5	24.9114	5.63332		87.5	69.3324	9.39795
118.581	655.567		87.6	23.4406	5.46448		87.6	24.344	5.56879		87.6	24.3403	5.56837		87.6	75.9662	9.83729
118.771	655.583		87.7	25.9679	5.75153		87.7	24.0043	5.5298		87.7	24.3067	5.56452		87.7	71.9718	9.57516
118.832	655.583		87.8	24.8741	5.6291		87.8	22.0406	5.2988		87.8	24.344	5.56879		87.8	69.4929	9.40883
119.091	656.553		87.9	24.2133	5.55383		87.9	24.3589	5.5705		87.9	25.8671	5.74036		87.9	72.8304	9.63211
119.161	656.553		88	25.1205	5.65691		88	22.0668	5.30194		88	24.3552	5.57007		88	73.9727	9.70736
119.401	657.062		88.1	26.218	5.77917		88.1	24.3216	5.56623		88.1	25.9381	5.74823		88.1	75.4436	9.80339
119.492	657.062		88.2	25.2586	5.67244		88.2	24.2955	5.56324		88.2	24.3179	5.5658		88.2	76.9369	9.89994
119.781	658.095		88.3	26.3039	5.78862		88.3	24.288	5.56238		88.3	24.2768	5.5611		88.3	77.0003	9.90402
119.831	658.095		88.4	26.3935	5.79847		88.4	23.0896	5.42343		88.4	25.6357	5.71462		88.4	77.0078	9.9045
120.091	658.174		88.5	24.456	5.58159		88.5	23.8512	5.51214		88.5	24.2507	5.55811		88.5	77.0936	9.91002
120.161	658.174		88.6	25.0496	5.64892		88.6	22.4625	5.34926		88.6	24.2544	5.55854		88.6	77.1123	9.91122
120.401	658.651		88.7	26.6175	5.82303		88.7	24.2096	5.5534		88.7	26.7481	5.8373		88.7	77.0302	9.90594
120.491	658.651		88.8	24.1499	5.54654		88.8	24.1835	5.5504		88.8	26.6735	5.82915		88.8	75.2943	9.79368
120.77	659.692		88.9	24.1125	5.54226		88.9	24.2171	5.55426		88.9	24.12	5.54311		88.9	71.744	9.56
120.821	659.692		89	24.1088	5.54183		89	23.392	5.45882		89	24.1163	5.54269		89	70.1238	9.45144
120.95	660.131		89.1	24.1611	5.54783		89.1	23.0038	5.41333		89.1	24.1424	5.54569		89.1	70.1388	9.45245
121.08	660.209		89.2	24.904	5.63248		89.2	24.1237	5.54354		89.2	24.0341	5.53324		89.2	77.5752	9.94092
121.27	660.663		89.3	26.7481	5.8373		89.3	22.3729	5.33858		89.3	24.0453	5.53453		89.3	70.1798	9.45521
121.361	660.663		89.4	26.8153	5.84463		89.4	22.7723	5.38603		89.4	24.7285	5.6126		89.4	71.8896	9.5697
121.64	661.211		89.5	26.6623	5.82792		89.5	21.8316	5.27361		89.5	24.0491	5.53496		89.5	70.2508	9.45999
121.69	661.211		89.6	25.9866	5.7536		89.6	23.2352	5.4405		89.6	24.0229	5.53195		89.6	70.2769	9.46175
121.84	662.174		89.7	26.498	5.80994		89.7	22.5894	5.36436		89.7	24.0229	5.53195		89.7	70.2657	9.461
121.91	662.174		89.8	26.9833	5.86291		89.8	21.8204	5.27225		89.8	24.0416	5.5341		89.8	70.2321	9.45873
122.15	662.244		89.9	24.4075	5.57605		89.9	21.8129	5.27135		89.9	24.0939	5.54011		89.9	70.1985	9.45647
122.24	662.244		90	24.7621	5.61641		90	22.4886	5.35237		90	24.1275	5.54397		90	70.2284	9.45848
122.529	663.254		90.1	25.0309	5.64681		90.1	21.7681	5.26593		90.1	24.176	5.54954		90.1	72.0837	9.58261
122.699	663.7		90.2	26.6586	5.82752		90.2	21.7382	5.26232		90.2	24.2059	5.55297		90.2	71.9158	9.57144
122.829	663.786		90.3	25.3669	5.68458		90.3	22.3915	5.34081		90.3	24.1984	5.55212		90.3	74.7007	9.755
122.889	663.786		90.4	24.9264	5.63501		90.4	21.6934	5.2569		90.4	24.2283	5.55554		90.4	70.2956	9.46301
123.019	664.232		90.5	26.3039	5.78862		90.5	21.7457	5.26322		90.5	24.2245	5.55511		90.5	77.6686	9.9469
123.11	664.232		90.6	24.4336	5.57903		90.6	23.9408	5.52249		90.6	26.8228	5.84544		90.6	74.7044	9.75525
123.389	664.772		90.7	26.4719	5.80708		90.7	23.9445	5.52292		90.7	26.8527	5.84869		90.7	77.579	9.94116
123.45	664.772		90.8	27.0692	5.87223		90.8	23.9147	5.51947		90.8	24.3515	5.56965		90.8	77.5603	9.93997
123.579	665.712		90.9	27.1439	5.88032		90.9	21.6076	5.24648		90.9	24.3141	5.56538		90.9	77.5603	9.93997
123.659	665.712		91	24.609	5.59903		91	22.0257	5.297		91	24.3552	5.57007		91	72.7221	9.62495
123.899	665.805		91.1	27.2073	5.88719		91.1	22.1078	5.30687		91.1	26.2479	5.78246		91.1	77.6462	9.94547
123.999	665.805		91.2	27.2223	5.88881		91.2	21.5441	5.23877		91.2	27.0468	5.8698		91.2	74.4954	9.74159
124.288	666.823		91.3	27.2409	5.89082		91.3	22.2273	5.32119		91.3	24.4896	5.58542		91.3	73.5285	9.67816
124.329	666.823		91.4	27.226	5.88921		91.4	23.5488	5.47709		91.4	24.7584	5.61599		91.4	77.8552	9.95885
124.468	667.269		91.5	27.2671	5.89365		91.5	23.071	5.42123		91.5	24.6314	5.60157		91.5	77.7806	9.95407
124.549	667.269		91.6	27.3231	5.8997		91.6	21.5441	5.23877		91.6	27.0431	5.86939		91.6	77.9262	9.96338
124.788	667.778		91.7	27.3679	5.90453		91.7	22.8246	5.39221		91.7	25.2437	5.67076		91.7	77.9112	9.96243
124.878	667.778		91.8	27.3529	5.90292		91.8	23.7131	5.49616		91.8	27.2036	5.88679		91.8	77.956	9.96529
125.168	668.365		91.9	27.3641	5.90413		91.9	23.7803	5.50394		91.9	27.2409	5.89082		91.9	76.2612	9.85637
125.348	668.803		92	26.1583	5.77258		92	23.7766	5.50351		92	26.4047	5.7997		92	74.0884	9.71495
125.428	668.803		92.1	27.379	5.90574		92.1	23.2912	5.44705		92.1	24.6874	5.60794		92.1	71.367	9.53485
125.668	669.312		92.2	27.3716	5.90494		92.2	23.6907	5.49356		92.2	27.2596	5.89284		92.2	77.9187	9.9629
125.748	669.312		92.3	27.3305	5.9005		92.3	22.1675	5.31403		92.3	27.3268	5.9001		92.3	75.0329	9.77667
126.038	670.338		92.4	27.3604	5.90373		92.4	22.7238	5.38029		92.4	27.394	5.90735		92.4	77.788	9.95455
126.088	670.338		92.5	24.8293	5.62403		92.5	21.9548	5.28846		92.5	24.7322	5.61302		92.5	72.2704	9.59501
126.217	670.784		92.6	27.3903	5.90695		92.6	23.1867	5.43481		92.6	27.2895	5.89607		92.6	71.0273	9.51213
126.298	670.784		92.7	27.4052	5.90856		92.7	23.6459	5.48836		92.7	27.3604	5.90373		92.7	74.5775	9.74696
126.607	671.747		92.8	27.3492	5.90252		92.8	23.224	5.43919		92.8	27.3977	5.90775		92.8	70.8369	9.49937
126.777	671.794		92.9	27.2895	5.89607		92.9	23.6197	5.48533		92.9	24.8256	5.6236		92.9	77.4632	9.93374
126.857	671.794		93	24.6501	5.6037		93	21.35	5.21512		93	27.4985	5.91861		93	71.8523	9.56721
127.107	672.341		93.1	27.2036	5.88679		93.1	23.1382	5.42912		93.1	27.5694	5.92624		93.1	70.247	9.45974
127.177	672.341		93.2	27.1588	5.88194		93.2	22.3057	5.33056		93.2	26.7706	5.83974		93.2	70.262	9.46074
127.407	672.811		93.3	26.2778	5.78575		93.3	23.5712	5.47969		93.3	27.7001	5.94027		93.3	73.8981	9.70246
127.507	672.811		93.4	27.0505	5.8702		93.4	21.3201	5.21147		93.4	27.7972	5.95066		93.4	77.5416	9.93877
127.787	673.829		93.5	27.0057	5.86534		93.5	21.6188	5.24784		93.5	26.6698	5.82874		93.5	76.2313	9.85444
127.857	673.829		93.6	26.6511	5.8267		93.6	21.8166	5.2718		93.6	27.8905	5.96065		93.6	71.912	9.57119
128.106	674.353		93.7	26.9871	5.86331		93.7	21.3015	5.20919		93.7	26.737	5.83608		93.7	77.3027	9.92345
128.177	674.353		93.8	25.9941	5.75443		93.8	22.7798	5.38691		93.8	27.8905	5.96065		93.8	77.2318	9.91889
128.416	674.831		93.9	24.3925	5.57434		93.9	21.2305	5.20051		93.9	25.3034	5.67747		93.9	73.1104	9.65061
128.507	674.831		94	26.9759	5.8621		94	21.6412	5.25056		94	26.4196	5.80134		94	74.7343	9.7572
128.786	675.84		94.1	24.3813	5.57306		94.1	21.1521	5.19089		94.1	25.4266	5.69127		94.1	72.9984	9.64321
128.847	675.84		94.2	26.5802	5.81894		94.2	22.7201	5.37985		94.2	26.8303	5.84626		94.2	71.7851	9.56274
129.106	676.357		94.3	26.9647	5.86088		94.3	23.2912	5.44705		94.3	28.2004	5.99366		94.3	77.3774	9.92824
129.176	676.357		94.4	26.6548	5.82711		94.4	21.1036	5.18494		94.4	26.7295	5.83526		94.4	75.2196	9.78883
129.476	677.735		94.5	26.9311	5.85723		94.5	23.2278	5.43962		94.5	28.3236	6.00674		94.5	74.0399	9.71176
129.656	677.805		94.6	26.8639	5.84991		94.6	21.1783	5.1941		94.6	26.2404	5.78164		94.6	72.5392	9.61284
129.736	677.805		94.7	26.8116	5.84422		94.7	23.127	5.42781		94.7	27.8569	5.95705		94.7	73.0058	9.64371
129.975	678.283		94.8	26.2068	5.77793		94.8	22.1974	5.31761		94.8	28.4579	6.02098		94.8	77.5715	9.94068
130.066	678.283		94.9	26.778	5.84056		94.9	22.7611	5.38471		94.9	28.4915	6.02453		94.9	75.9588	9.83681
130.295	678.823		95	25.6842	5.72003		95	21.2417	5.20188		95	28.5139	6.0269		95	72.9013	9.6368
130.465	679.363		95.1	26.7295	5.83526		95.1	21.2193	5.19913		95.1	28.5475	6.03045		95.1	77.7656	9.95311
130.655	679.394		95.2	25.561	5.70629		95.2	21.2641	5.20462		95.2	25.882	5.74202		95.2	70.5345	9.47907
130.735	679.394		95.3	26.666	5.82833		95.3	21.2828	5.2069		95.3	28.6371	6.0399		95.3	71.3595	9.53435
131.045	680.38		95.4	25.5834	5.70879		95.4	23.519	5.47361		95.4	26.9124	5.8552		95.4	70.3105	9.46401
131.215	680.419		95.5	24.0864	5.53925		95.5	23.0262	5.41597		95.5	27.2148	5.888		95.5	70.2956	9.46301
131.345	680.858		95.6	26.513	5.81158		95.6	21.2716	5.20553		95.6	28.0361	5.97618		95.6	71.3856	9.5361
131.395	680.858		95.7	23.9445	5.52292		95.7	21.238	5.20142		95.7	28.5811	6.03399		95.7	71.7142	9.55801
131.545	681.351		95.8	26.4234	5.80175		95.8	21.2268	5.20005		95.8	25.8298	5.73622		95.8	71.7702	9.56174
131.625	681.351		95.9	25.4341	5.69211		95.9	21.4545	5.22787		95.9	28.5886	6.03478		95.9	77.3624	9.92728
131.914	682.314		96	25.2511	5.6716		96	23.5003	5.47144		96	28.6483	6.04108		96	75.0553	9.77813
131.965	682.314		96.1	24.6314	5.60157		96.1	21.9249	5.28487		96.1	28.6745	6.04384		96.1	75.3167	9.79514
132.094	682.376		96.2	23.9707	5.52593		96.2	23.5078	5.47231		96.2	26.0239	5.75773		96.2	76.7801	9.88984
132.185	682.376		96.3	25.24	5.67034		96.3	23.1718	5.43306		96.3	28.5961	6.03557		96.3	77.0936	9.91002
132.474	683.754		96.4	23.5264	5.47448		96.4	23.5376	5.47579		96.4	28.1294	5.98612		96.4	69.7318	9.42499
132.654	683.824		96.5	25.9754	5.75236		96.5	21.2865	5.20736		96.5	25.8223	5.73539		96.5	76.9929	9.90354
132.724	683.824		96.6	24.7024	5.60963		96.6	21.6673	5.25373		96.6	25.8559	5.73912		96.6	75.7572	9.82374
132.974	684.31		96.7	23.7056	5.49529		96.7	21.3351	5.21329		96.7	26.401	5.79929		96.7	76.8659	9.89537
133.064	684.31		96.8	24.0752	5.53796		96.8	23.5862	5.48143		96.8	28.4318	6.01821		96.8	74.7791	9.76012
133.354	684.85		96.9	23.2315	5.44006		96.9	23.5712	5.47969		96.9	28.4281	6.01782		96.9	75.3801	9.79927
133.534	685.374		97	23.2091	5.43744		97	21.8838	5.27991		97	27.1215	5.87789		97	73.2298	9.65849
133.614	685.374		97.1	23.2091	5.43744		97.1	21.3127	5.21055		97.1	26.0986	5.76599		97.1	71.1654	9.52137
133.853	685.969		97.2	23.1643	5.43219		97.2	22.5371	5.35815		97.2	28.3609	6.0107		97.2	69.7281	9.42473
133.944	685.969		97.3	23.1456	5.43		97.3	21.9884	5.29251		97.3	28.3011	6.00437		97.3	69.2353	9.39137
134.223	686.963		97.4	24.8704	5.62868		97.4	23.5787	5.48056		97.4	25.5797	5.70838		97.4	69.198	9.38884
134.294	686.963		97.5	23.0673	5.4208		97.5	22.6566	5.37233		97.5	25.5946	5.71004		97.5	75.0441	9.7774
134.543	687.088		97.6	24.0379	5.53367		97.6	21.3239	5.21192		97.6	28.3273	6.00714		97.6	72.1248	9.58534
134.624	687.088		97.7	23.0486	5.4186		97.7	21.3537	5.21557		97.7	27.3455	5.90212		97.7	69.1383	9.38479
134.903	688.951		97.8	23.0262	5.41597		97.8	21.4844	5.2315		97.8	26.106	5.76681		97.8	69.0748	9.38048
134.953	688.951		97.9	22.9702	5.40938		97.9	22.4811	5.35149		97.9	28.1406	5.98731		97.9	69.0524	9.37896
135.103	688.975		98	22.9105	5.40234		98	23.0971	5.4243		98	28.1332	5.98652		98	72.2629	9.59451
135.183	688.975		98.1	22.8955	5.40058		98.1	23.616	5.4849		98.1	28.066	5.97937		98.1	76.1716	9.85058
135.432	688.998		98.2	23.8624	5.51344		98.2	21.3575	5.21603		98.2	28.0137	5.9738		98.2	71.2251	9.52537
135.503	688.998		98.3	22.7611	5.38471		98.3	23.6197	5.48533		98.3	28.0025	5.9726		98.3	76.2798	9.85757
135.742	689.57		98.4	22.7201	5.37985		98.4	22.1153	5.30776		98.4	26.0389	5.75938		98.4	69.7318	9.42499
135.832	689.57		98.5	22.6715	5.3741		98.5	22.0892	5.30463		98.5	26.218	5.77917		98.5	73.3605	9.6671
136.112	690.54		98.6	24.9973	5.64302		98.6	23.1606	5.43175		98.6	25.2773	5.67454		98.6	68.9292	9.37059
136.162	690.54		98.7	23.9968	5.52894		98.7	21.5031	5.23378		98.7	27.9316	5.96503		98.7	70.3329	9.46552
136.302	690.603		98.8	23.4107	5.461		98.8	23.8475	5.51171		98.8	27.954	5.96742		98.8	76.1492	9.84913
136.393	690.603		98.9	23.7579	5.50135		98.9	21.6337	5.24965		98.9	27.939	5.96583		98.9	68.8172	9.36297
136.682	691.621		99	22.5371	5.35815		99	21.7046	5.25825		99	25.8261	5.7358		99	70.695	9.48985
136.872	692.067		99.1	24.848	5.62614		99.1	21.7345	5.26187		99.1	25.281	5.67495		99.1	72.8341	9.63236
136.942	692.067		99.2	22.4699	5.35015		99.2	21.7793	5.26729		99.2	25.281	5.67495		99.2	72.9573	9.6405
137.182	692.575		99.3	24.7882	5.61937		99.3	24.1088	5.54183		99.3	27.9316	5.96503		99.3	68.7388	9.35764
137.272	692.575		99.4	24.6912	5.60836		99.4	24.1237	5.54354		99.4	27.8606	5.95745		99.4	73.0394	9.64592
137.551	693.202		99.5	22.3393	5.33457		99.5	24.1835	5.5504		99.5	27.8158	5.95266		99.5	72.7258	9.6252
137.602	693.202		99.6	22.3281	5.33324		99.6	24.2021	5.55254		99.6	27.002	5.86493		99.6	72.4347	9.60591
137.741	693.648		99.7	24.2395	5.55682		99.7	23.7467	5.50005		99.7	25.8932	5.74326		99.7	72.0875	9.58286
137.822	693.648		99.8	24.6053	5.5986		99.8	22.6342	5.36967		99.8	26.4794	5.8079		99.8	75.7012	9.82011
138.061	694.149		99.9	22.2235	5.32074		99.9	21.9436	5.28711		99.9	25.785	5.73124		99.9	70.9675	9.50813
138.142	694.149		100	22.1862	5.31627		100	21.9548	5.28846		100	26.6436	5.82588		100	71.0161	9.51138
138.371	695.135		100.1	24.5269	5.58968		100.1	24.2917	5.56281		100.1	27.5321	5.92223		100.1	75.5631	9.81115
138.541	695.213		100.2	22.1713	5.31448		100.2	23.7504	5.50048		100.2	24.8853	5.63037		100.2	71.0646	9.51463
138.751	696.129		100.3	24.5157	5.5884		100.3	22.0556	5.30059		100.3	24.9002	5.63205		100.3	68.317	9.32888
138.821	696.129		100.4	22.1489	5.31179		100.4	22.1489	5.31179		100.4	27.4537	5.91379		100.4	68.3132	9.32862
139.111	696.638		100.5	22.1302	5.30955		100.5	22.1713	5.31448		100.5	24.8592	5.62741		100.5	69.8252	9.43129
139.31	696.716		100.6	22.1489	5.31179		100.6	22.1638	5.31358		100.6	24.8405	5.6253		100.6	70.7958	9.49662
139.371	696.716		100.7	22.4177	5.34393		100.7	23.0262	5.41597		100.7	24.7733	5.61768		100.7	75.3689	9.79854
139.62	697.648		100.8	24.4858	5.58499		100.8	24.568	5.59435		100.8	27.338	5.90131		100.8	70.9115	9.50438
139.69	697.648		100.9	22.1526	5.31224		100.9	22.5259	5.35681		100.9	27.1775	5.88396		100.9	71.7552	9.56075
139.99	698.61		101	23.784	5.50437		101	23.1195	5.42693		101	24.6912	5.60836		101	68.3655	9.33219
140.031	698.61		101.1	22.1004	5.30597		101.1	22.3206	5.33234		101.1	24.6613	5.60497		101.1	69.8289	9.43154
140.18	698.673		101.2	22.1153	5.30776		101.2	22.3243	5.33279		101.2	24.5717	5.59478		101.2	72.1659	9.58807
140.26	698.673		101.3	22.0966	5.30552		101.3	24.512	5.58797		101.3	24.5344	5.59053		101.3	71.5014	9.54382
140.51	699.151		101.4	24.3029	5.56409		101.4	22.455	5.34837		101.4	25.7999	5.7329		101.4	70.7211	9.49161
140.59	699.151		101.5	22.1601	5.31314		101.5	22.5185	5.35593		101.5	25.9343	5.74781		101.5	70.5494	9.48008
140.85	700.121		101.6	22.8507	5.39529		101.6	24.7621	5.61641		101.6	24.4186	5.57733		101.6	74.8612	9.76548
140.91	700.121		101.7	23.8773	5.51516		101.7	23.3846	5.45795		101.7	24.4522	5.58116		101.7	73.9914	9.70858
141.159	700.176		101.8	22.1713	5.31448		101.8	22.4961	5.35326		101.8	24.3962	5.57477		101.8	70.3105	9.46401
141.24	700.176		101.9	24.512	5.58797		101.9	24.4635	5.58244		101.9	24.3626	5.57093		101.9	72.3861	9.60269
141.529	701.194		102	24.5083	5.58755		102	24.1984	5.55212		102	26.8564	5.8491		102	71.2214	9.52512
141.57	701.194		102.1	22.9067	5.4019		102.1	22.5259	5.35681		102.1	24.2843	5.56196		102.1	72.3115	9.59773
141.699	701.64		102.2	24.5605	5.5935		102.2	23.4742	5.4684		102.2	24.624	5.60073		102.2	68.5634	9.34569
141.789	701.64		102.3	24.5755	5.5952		102.3	24.9114	5.63332		102.3	26.7183	5.83404		102.3	70.8481	9.50012
142.029	702.156		102.4	24.5792	5.59563		102.4	22.567	5.36169		102.4	26.6249	5.82384		102.4	73.1813	9.65529
142.109	702.156		102.5	24.6389	5.60242		102.5	22.5558	5.36036		102.5	26.5428	5.81485		102.5	70.2657	9.461
142.389	703.166		102.6	23.7504	5.50048		102.6	24.9301	5.63543		102.6	26.6436	5.82588		102.6	74.3124	9.72962
142.439	703.166		102.7	24.7621	5.61641		102.7	24.9562	5.63838		102.7	24.1349	5.54483		102.7	68.0295	9.30923
142.589	703.197		102.8	24.7808	5.61853		102.8	22.623	5.36834		102.8	24.1237	5.54354		102.8	68.1676	9.31868
142.659	703.197		102.9	24.609	5.59903		102.9	23.672	5.4914		102.9	24.0789	5.53839		102.9	67.1933	9.25184
142.899	704.152		103	22.5222	5.35637		103	24.4	5.57519		103	24.0267	5.53238		103	68.0594	9.31128
142.989	704.152		103.1	22.5185	5.35593		103.1	22.6715	5.3741		103.1	24.1835	5.5504		103.1	72.5131	9.6111
143.278	705.17		103.2	24.1275	5.54397		103.2	23.5376	5.47579		103.2	25.6394	5.71504		103.2	73.6069	9.68332
143.458	705.217		103.3	22.6155	5.36746		103.3	24.6837	5.60751		103.3	26.5055	5.81076		103.3	71.4192	9.53834
143.539	705.217		103.4	24.9413	5.6367		103.4	25.0794	5.65228		103.4	25.4565	5.69461		103.4	73.1029	9.65011
143.778	705.702		103.5	22.5931	5.3648		103.5	25.0757	5.65186		103.5	24.0341	5.53324		103.5	71.367	9.53485
143.948	706.234		103.6	23.3435	5.45316		103.6	24.7434	5.61429		103.6	26.6138	5.82262		103.6	72.304	9.59724
144.148	706.728		103.7	24.5904	5.5969		103.7	25.1653	5.66195		103.7	26.7183	5.83404		103.7	72.6138	9.61778
144.208	706.728		103.8	22.5297	5.35726		103.8	25.2101	5.66699		103.8	26.4756	5.80749		103.8	70.2508	9.45999
144.458	707.268		103.9	24.8704	5.62868		103.9	25.2101	5.66699		103.9	26.722	5.83445		103.9	72.3301	9.59897
144.538	707.268		104	22.4849	5.35193		104	24.9861	5.64176		104	24.3477	5.56922		104	67.813	9.29441
144.778	707.776		104.1	22.511	5.35504		104.1	23.672	5.4914		104.1	25.4229	5.69085		104.1	69.3511	9.39922
144.947	708.309		104.2	22.5446	5.35903		104.2	25.3557	5.68333		104.2	25.7775	5.73041		104.2	72.0165	9.57814
145.147	708.379		104.3	22.5782	5.36303		104.3	25.3893	5.68709		104.3	24.1984	5.55212		104.3	67.8167	9.29466
145.228	708.379		104.4	24.96	5.63881		104.4	25.1205	5.65691		104.4	24.1685	5.54869		104.4	71.1467	9.52012
145.467	708.857		104.5	24.9525	5.63796		104.5	24.8442	5.62572		104.5	26.3375	5.79232		104.5	71.7627	9.56125
145.548	708.857		104.6	22.6902	5.37631		104.6	23.7541	5.50091		104.6	24.1461	5.54612		104.6	69.6385	9.41868
145.837	709.89		104.7	25.1728	5.66279		104.7	23.8549	5.51257		104.7	24.1573	5.5474		104.7	66.7416	9.22069
146.017	710.344		104.8	22.8134	5.39089		104.8	23.5787	5.48056		104.8	24.1312	5.5444		104.8	71.408	9.53759
146.097	710.344		104.9	23.4182	5.46187		104.9	23.9483	5.52335		104.9	26.6809	5.82996		104.9	68.4215	9.33601
146.407	711.307		105	25.1466	5.65985		105	23.4592	5.46666		105	25.0981	5.65439		105	71.0833	9.51588
146.577	711.385		105.1	25.169	5.66237		105.1	23.1008	5.42474		105.1	25.8671	5.74036		105.1	70.975	9.50863
146.667	711.385		105.2	25.113	5.65607		105.2	25.3519	5.68291		105.2	25.4191	5.69044		105.2	70.8481	9.50012
146.896	711.87		105.3	23.743	5.49962		105.3	25.3855	5.68667		105.3	26.6959	5.83159		105.3	70.7809	9.49562
146.986	711.87		105.4	23.743	5.49962		105.4	25.4005	5.68835		105.4	24.1835	5.5504		105.4	70.8705	9.50162
147.276	712.864		105.5	25.1877	5.66447		105.5	22.9926	5.41202		105.5	25.001	5.64344		105.5	70.8555	9.50062
147.456	713.303		105.6	25.281	5.67495		105.6	23.3734	5.45665		105.6	24.2171	5.55426		105.6	70.8481	9.50012
147.536	713.303		105.7	25.3781	5.68584		105.7	23.0971	5.4243		105.7	26.8191	5.84503		105.7	70.1686	9.45446
147.776	713.819		105.8	25.4042	5.68877		105.8	25.2511	5.6716		105.8	26.8191	5.84503		105.8	70.1724	9.45471
147.866	713.819		105.9	23.0001	5.41289		105.9	23.1008	5.42474		105.9	24.2693	5.56025		105.9	69.0673	9.37997
148.146	714.414		106	23.0113	5.41421		106	25.5349	5.70338		106	26.7855	5.84137		106	66.6408	9.21372
148.196	714.414		106.1	25.4191	5.69044		106.1	23.0785	5.42211		106.1	24.2357	5.5564		106.1	69.1644	9.38656
148.326	714.86		106.2	23.1046	5.42518		106.2	23.0598	5.41992		106.2	24.2171	5.55426		106.2	64.0014	9.02942
148.406	714.86		106.3	25.5386	5.70379		106.3	25.5087	5.70046		106.3	26.7631	5.83893		106.3	70.1686	9.45446
148.645	715.393		106.4	25.4005	5.68835		106.4	25.505	5.70004		106.4	24.7397	5.61387		106.4	65.1401	9.10939
148.736	715.393		106.5	23.6795	5.49226		106.5	25.5274	5.70254		106.5	24.3291	5.56708		106.5	64.0052	9.02969
149.025	716.379		106.6	25.7514	5.72751		106.6	25.5199	5.70171		106.6	26.9609	5.86047		106.6	70.0342	9.4454
149.066	716.379		106.7	24.6538	5.60412		106.7	25.24	5.67034		106.7	24.4336	5.57903		106.7	69.7207	9.42423
149.215	716.825		106.8	24.9077	5.6329		106.8	24.8853	5.63037		106.8	25.1653	5.66195		106.8	69.1009	9.38225
149.285	716.825		106.9	23.4144	5.46144		106.9	23.0896	5.42343		106.9	24.6202	5.6003		106.9	63.7737	9.01335
149.525	717.349		107	25.673	5.71878		107	25.2773	5.67454		107	25.7589	5.72834		107	65.7299	9.15054
149.616	717.349		107.1	24.9152	5.63374		107.1	23.1344	5.42869		107.1	24.7024	5.60963		107.1	68.0109	9.30796
149.895	718.359		107.2	23.3808	5.45752		107.2	23.1718	5.43306		107.2	24.7584	5.61599		107.2	67.8317	9.29569
149.945	718.359		107.3	23.4294	5.46318		107.3	25.1802	5.66363		107.3	24.8106	5.62191		107.3	68.373	9.3327
150.085	718.422		107.4	25.9007	5.74409		107.4	24.2955	5.56324		107.4	25.4378	5.69253		107.4	67.6861	9.2857
150.165	718.422		107.5	25.9156	5.74574		107.5	23.2203	5.43875		107.5	24.8442	5.62572		107.5	67.8541	9.29722
150.405	718.907		107.6	25.9717	5.75195		107.6	23.4107	5.461		107.6	25.4303	5.69169		107.6	68.6903	9.35433
150.485	718.907		107.7	23.504	5.47188		107.7	25.296	5.67663		107.7	26.2442	5.78205		107.7	68.19	9.32021
150.724	719.886		107.8	23.4704	5.46796		107.8	23.168	5.43263		107.8	24.9376	5.63628		107.8	65.8381	9.15807
150.894	719.94		107.9	25.9605	5.75071		107.9	24.7696	5.61726		107.9	26.0836	5.76434		107.9	63.0457	8.96175
151.084	720.433		108	23.504	5.47188		108	24.7248	5.61218		108	25.057	5.64976		108	63.0084	8.9591
151.145	720.433		108.1	26.0613	5.76186		108.1	23.1568	5.43131		108.1	27.7449	5.94507		108.1	62.9748	8.95671
151.404	720.958		108.2	26.1583	5.77258		108.2	23.3472	5.45359		108.2	27.7337	5.94387		108.2	62.8703	8.94928
151.475	720.958		108.3	23.7168	5.49659		108.3	25.3445	5.68207		108.3	27.786	5.94947		108.3	62.8105	8.94502
151.714	721.897		108.4	25.4751	5.6967		108.4	23.2016	5.43656		108.4	27.7785	5.94867		108.4	62.7322	8.93944
151.804	721.897		108.5	23.7803	5.50394		108.5	23.2912	5.44705		108.5	27.8121	5.95226		108.5	62.6015	8.93012
152.074	722.852		108.6	23.8251	5.50912		108.6	25.6357	5.71462		108.6	27.8345	5.95466		108.6	62.6127	8.93092
152.134	722.852		108.7	25.1802	5.66363		108.7	25.113	5.65607		108.7	27.8606	5.95745		108.7	62.5754	8.92826
152.264	722.938		108.8	23.8288	5.50955		108.8	24.2469	5.55768		108.8	27.827	5.95386		108.8	62.5082	8.92347
152.354	722.938		108.9	23.8176	5.50826		108.9	24.3962	5.57477		108.9	27.8382	5.95506		108.9	62.5156	8.924
152.603	723.431		109	24.4933	5.58585		109	25.4714	5.69628		109	27.8718	5.95865		109	62.497	8.92267
152.674	723.431		109.1	26.2516	5.78287		109.1	23.0449	5.41816		109.1	25.2661	5.67328		109.1	62.4372	8.9184
152.913	723.964		109.2	26.0762	5.76351		109.2	24.4485	5.58074		109.2	25.2511	5.6716		109.2	65.4574	9.13155
153.003	723.964		109.3	26.1882	5.77587		109.3	23.1979	5.43613		109.3	25.673	5.71878		109.3	65.995	9.16897
153.293	724.973		109.4	24.665	5.60539		109.4	22.9851	5.41114		109.4	27.5694	5.92624		109.4	62.3626	8.91307
153.463	725.013		109.5	26.1322	5.7697		109.5	22.9702	5.40938		109.5	28.01	5.9734		109.5	62.3588	8.9128
153.593	725.459		109.6	26.1135	5.76764		109.6	25.0234	5.64597		109.6	27.9988	5.9722		109.6	62.329	8.91067
153.673	725.459		109.7	26.1396	5.77052		109.7	25.3631	5.68417		109.7	25.3333	5.68082		109.7	62.3402	8.91147
153.913	725.967		109.8	23.6123	5.48446		109.8	22.9478	5.40674		109.8	27.6628	5.93626		109.8	62.4372	8.9184
154.003	725.967		109.9	23.6683	5.49096		109.9	24.0379	5.53367		109.9	26.7967	5.84259		109.9	63.1839	8.97157
154.232	726.946		110	23.6571	5.48966		110	22.9627	5.4085		110	25.4154	5.69002		110	62.4186	8.91707
154.402	727.008		110.1	23.6758	5.49183		110.1	25.4117	5.6896		110.1	28.0996	5.98294		110.1	65.0766	9.10495
154.612	727.502		110.2	24.3216	5.56623		110.2	25.4079	5.68918		110.2	27.4276	5.91097		110.2	68.8359	9.36424
154.673	727.502		110.3	23.6422	5.48793		110.3	23.5936	5.4823		110.3	27.618	5.93145		110.3	68.2983	9.32761
154.922	728.057		110.4	24.9077	5.6329		110.4	23.0001	5.41289		110.4	25.9492	5.74947		110.4	66.6221	9.21243
155.002	728.057		110.5	24.7397	5.61387		110.5	24.6352	5.602		110.5	25.4154	5.69002		110.5	68.7164	9.35611
155.292	728.668		110.6	25.3893	5.68709		110.6	25.3669	5.68458		110.6	26.9983	5.86453		110.6	68.597	9.34798
155.472	729.114		110.7	24.9712	5.64007		110.7	24.5381	5.59095		110.7	25.4677	5.69587		110.7	63.6916	9.00754
155.562	729.114		110.8	26.0389	5.75938		110.8	25.3631	5.68417		110.8	28.1257	5.98572		110.8	68.4738	9.33958
155.852	730.601		110.9	23.6272	5.4862		110.9	22.9403	5.40586		110.9	25.4751	5.6967		110.9	68.4551	9.33831
155.902	730.601		111	23.6608	5.4901		111	22.9702	5.40938		111	25.505	5.70004		111	67.6189	9.28109
156.032	730.601		111.1	26.2106	5.77834		111.1	22.9664	5.40894		111.1	25.4938	5.69879		111.1	68.4402	9.33729
156.112	730.601		111.2	23.6981	5.49443		111.2	22.9777	5.41026		111.2	25.5087	5.70046		111.2	68.3916	9.33398
156.411	731.541		111.3	26.2404	5.78164		111.3	24.0117	5.53066		111.3	27.0841	5.87385		111.3	68.4924	9.34085
156.591	731.595		111.4	26.1956	5.7767		111.4	24.8218	5.62318		111.4	26.233	5.78081		111.4	68.47	9.33932
156.682	731.595		111.5	26.2031	5.77752		111.5	22.9403	5.40586		111.5	28.3161	6.00595		111.5	64.6137	9.07251
156.931	732.081		111.6	26.2106	5.77834		111.6	22.9216	5.40366		111.6	27.7038	5.94067		111.6	68.6268	9.35001
157.011	732.081		111.7	26.2031	5.77752		111.7	23.2278	5.43962		111.7	28.387	6.01347		111.7	63.8894	9.02152
157.261	732.66		111.8	26.2106	5.77834		111.8	25.0421	5.64808		111.8	28.5065	6.02611		111.8	62.258	8.90559
157.331	732.66		111.9	23.7504	5.50048		111.9	25.2511	5.6716		111.9	28.5699	6.03281		111.9	65.547	9.1378
157.571	733.631		112	24.8965	5.63163		112	25.2922	5.67621		112	27.5769	5.92704		112	66.2189	9.18452
157.661	733.631		112.1	25.1018	5.65481		112.1	25.2847	5.67537		112.1	27.995	5.97181		112.1	62.1274	8.89624
157.95	734.186		112.2	26.2703	5.78492		112.2	25.3146	5.67872		112.2	28.5774	6.0336		112.2	62.1423	8.89731
158.13	734.711		112.3	25.3781	5.68584		112.3	25.3407	5.68166		112.3	28.5961	6.03557		112.3	64.4942	9.06412
158.21	734.711		112.4	26.2964	5.7878		112.4	25.1541	5.66069		112.4	28.6595	6.04226		112.4	66.1405	9.17908
158.45	735.267		112.5	26.233	5.78081		112.5	24.1349	5.54483		112.5	28.6521	6.04148		112.5	62.1386	8.89705
158.531	735.267		112.6	24.2283	5.55554		112.6	22.9105	5.40234		112.6	26.8564	5.8491		112.6	65.4499	9.13103
158.83	736.237		112.7	23.6645	5.49053		112.7	22.9105	5.40234		112.7	28.6969	6.0462		112.7	62.1946	8.90105
158.891	736.237		112.8	26.1695	5.77382		112.8	22.8992	5.40102		112.8	28.7267	6.04934		112.8	62.9674	8.95618
159.13	736.315		112.9	26.233	5.78081		112.9	25.0832	5.6527		112.9	28.7902	6.05602		112.9	63.3183	8.9811
159.22	736.315		113	26.1882	5.77587		113	22.9179	5.40322		113	27.8308	5.95426		113	64.651	9.07513
159.45	737.294		113.1	26.2068	5.77793		113.1	25.3333	5.68082		113.1	26.1172	5.76805		113.1	62.7769	8.94263
159.62	737.372		113.2	26.1247	5.76887		113.2	23.6907	5.49356		113.2	28.8574	6.06309		113.2	68.1751	9.31919
159.819	738.288		113.3	26.1135	5.76764		113.3	25.3706	5.685		113.3	28.1406	5.98731		113.3	63.1689	8.97051
159.88	738.288		113.4	26.2367	5.78122		113.4	25.3482	5.68249		113.4	28.5139	6.0269		113.4	65.1998	9.11356
160.119	738.405		113.5	26.2255	5.77999		113.5	25.0048	5.64386		113.5	25.9978	5.75484		113.5	70.2769	9.46175
160.209	738.405		113.6	24.2581	5.55896		113.6	22.9888	5.41158		113.6	28.6857	6.04502		113.6	68.261	9.32506
160.449	738.875		113.7	23.7952	5.50567		113.7	22.9216	5.40366		113.7	25.9455	5.74905		113.7	67.701	9.28673
160.629	739.861		113.8	23.799	5.5061		113.8	24.8069	5.62149		113.8	27.5396	5.92303		113.8	70.8593	9.50087
160.819	739.908		113.9	23.8512	5.51214		113.9	24.0715	5.53753		113.9	28.5662	6.03242		113.9	71.0161	9.51138
160.9	739.908		114	23.8773	5.51516		114	25.1877	5.66447		114	28.4915	6.02453		114	64.3859	9.05651
161.199	740.511		114.1	23.8587	5.513		114.1	22.9254	5.4041		114.1	25.7141	5.72335		114.1	66.708	9.21837
161.389	740.949		114.2	23.9371	5.52205		114.2	22.9142	5.40278		114.2	25.7402	5.72626		114.2	64.7145	9.07958
161.439	740.949		114.3	23.8624	5.51344		114.3	25.1242	5.65733		114.3	25.7477	5.72709		114.3	71.5872	9.54955
161.698	741.513		114.4	23.8512	5.51214		114.4	23.6795	5.49226		114.4	28.4579	6.02098		114.4	71.0385	9.51288
161.769	741.513		114.5	24.1387	5.54526		114.5	23.0299	5.41641		114.5	25.7215	5.72418		114.5	70.8667	9.50137
162.068	743.384		114.6	24.5157	5.5884		114.6	23.448	5.46535		114.6	25.6879	5.72044		114.6	70.6054	9.48384
162.258	743.415		114.7	23.799	5.5061		114.7	23.9595	5.52464		114.7	27.8606	5.95745		114.7	72.024	9.57864
162.339	743.415		114.8	26.2218	5.77958		114.8	24.6464	5.60327		114.8	28.4057	6.01544		114.8	70.038	9.44565
162.588	743.454		114.9	23.7318	5.49832		114.9	24.4373	5.57946		114.9	25.6693	5.71837		114.9	69.5041	9.40958
162.668	743.454		115	26.3076	5.78903		115	25.4453	5.69336		115	26.2628	5.7841		115	65.4424	9.13051
162.958	744.041		115.1	24.6688	5.60582		115.1	23.0187	5.41509		115.1	26.1807	5.77505		115.1	66.7714	9.22275
163.138	744.495		115.2	24.0155	5.53109		115.2	25.4117	5.6896		115.2	25.6543	5.7167		115.2	72.2107	9.59104
163.218	744.495		115.3	25.3296	5.6804		115.3	25.4005	5.68835		115.3	27.3865	5.90655		115.3	67.5143	9.27392
163.528	745.92		115.4	26.3972	5.79888		115.4	22.9702	5.40938		115.4	27.0991	5.87547		115.4	70.9825	9.50913
163.697	745.99		115.5	26.3898	5.79806		115.5	24.5008	5.5867		115.5	26.0948	5.76557		115.5	65.5768	9.13988
163.827	746.006		115.6	24.3477	5.56922		115.6	22.9739	5.40982		115.6	25.7365	5.72584		115.6	67.4994	9.27289
163.887	746.006		115.7	23.8699	5.5143		115.7	24.7696	5.61726		115.7	26.946	5.85885		115.7	65.5134	9.13545
164.017	746.46		115.8	24.553	5.59265		115.8	24.6762	5.60667		115.8	28.3385	6.00833		115.8	68.1639	9.31842
164.098	746.46		115.9	26.218	5.77917		115.9	25.3109	5.67831		115.9	26.0724	5.7631		115.9	67.4957	9.27263
164.407	747.423		116	26.386	5.79765		116	25.3258	5.67998		116	26.2292	5.7804		116	66.764	9.22224
164.587	747.501		116.1	24.3253	5.56666		116.1	23.7168	5.49659		116.1	25.5871	5.70921		116.1	65.5694	9.13936
164.668	747.501		116.2	26.3636	5.79519		116.2	25.1952	5.66531		116.2	27.2559	5.89244		116.2	72.4608	9.60764
164.927	747.978		116.3	25.7439	5.72668		116.3	23.0262	5.41597		116.3	28.3982	6.01465		116.3	68.149	9.3174
164.987	747.978		116.4	26.0836	5.76434		116.4	24.6426	5.60285		116.4	28.3646	6.01109		116.4	70.7099	9.49086
165.227	748.957		116.5	24.4112	5.57647		116.5	23.6496	5.4888		116.5	28.3459	6.00912		116.5	70.1164	9.45094
165.317	748.957		116.6	26.3599	5.79478		116.6	23.8475	5.51171		116.6	26.0762	5.76351		116.6	71.1728	9.52187
165.606	749.512		116.7	25.6394	5.71504		116.7	23.1606	5.43175		116.7	28.2937	6.00357		116.7	66.4691	9.20185
165.647	749.512		116.8	26.3188	5.79027		116.8	24.064	5.53668		116.8	28.2937	6.00357		116.8	67.869	9.29824
165.786	750.037		116.9	23.799	5.5061		116.9	24.2507	5.55811		116.9	25.5311	5.70296		116.9	67.7831	9.29236
165.867	750.037		117	26.3599	5.79478		117	24.5605	5.5935		117	25.4565	5.69461		117	66.9133	9.23254
166.106	750.585		117.1	25.3296	5.6804		117.1	24.792	5.6198		117.1	25.4341	5.69211		117.1	69.4668	9.40706
166.186	750.585		117.2	23.8811	5.51559		117.2	24.9824	5.64134		117.2	25.4191	5.69044		117.2	71.6955	9.55677
166.476	751.634		117.3	25.0234	5.64597		117.3	23.2651	5.44399		117.3	28.0398	5.97658		117.3	66.0285	9.1713
166.517	751.634		117.4	24.5456	5.5918		117.4	23.3099	5.44923		117.4	25.3631	5.68417		117.4	65.9838	9.16819
166.656	751.681		117.5	26.3114	5.78944		117.5	23.8326	5.50998		117.5	27.659	5.93586		117.5	71.3931	9.53659
166.736	751.681		117.6	23.7803	5.50394		117.6	23.5414	5.47622		117.6	25.2325	5.66951		117.6	71.2438	9.52662
167.026	752.651		117.7	24.4522	5.58116		117.7	24.2283	5.55554		117.7	27.8942	5.96104		117.7	70.079	9.44842
167.216	752.73		117.8	26.3562	5.79437		117.8	23.3883	5.45839		117.8	27.45	5.91339		117.8	71.4864	9.54283
167.296	752.73		117.9	23.8811	5.51559		117.9	25.9119	5.74533		117.9	27.8681	5.95825		117.9	73.4202	9.67104
167.545	753.207		118	23.9035	5.51818		118	24.9413	5.6367		118	27.8382	5.95506		118	71.9643	9.57467
167.626	753.207		118.1	23.8288	5.50955		118.1	23.8475	5.51171		118.1	27.4052	5.90856		118.1	69.3623	9.39998
167.855	754.185		118.2	25.9828	5.75319		118.2	25.6245	5.71337		118.2	26.569	5.81771		118.2	73.7599	9.69338
168.025	754.248		118.3	24.7845	5.61895		118.3	23.56	5.47839		118.3	27.3343	5.90091		118.3	72.08	9.58236
168.225	755.187		118.4	24.4933	5.58585		118.4	25.7925	5.73207		118.4	27.7486	5.94547		118.4	73.9989	9.70907
168.296	755.187		118.5	23.6907	5.49356		118.5	25.2624	5.67286		118.5	26.1359	5.77011		118.5	74.1295	9.71764
168.545	755.281		118.6	25.4042	5.68877		118.6	23.5974	5.48273		118.6	26.442	5.8038		118.6	74.1556	9.71935
168.625	755.281		118.7	25.5685	5.70713		118.7	24.1125	5.54226		118.7	27.6478	5.93466		118.7	74.2079	9.72278
168.915	756.26		118.8	25.9007	5.74409		118.8	23.9333	5.52162		118.8	26.8415	5.84748		118.8	72.7035	9.62371
168.955	756.26		118.9	24.7285	5.6126		118.9	23.6571	5.48966		118.9	24.9114	5.63332		118.9	74.2527	9.72571
169.105	756.322		119	23.896	5.51732		119	24.3067	5.56452		119	24.8853	5.63037		119	74.249	9.72547
169.175	756.322		119.1	26.4831	5.80831		119.1	26.1844	5.77546		119.1	27.2932	5.89647		119.1	74.3386	9.73133
169.484	757.324		119.2	26.6138	5.82262		119.2	26.1882	5.77587		119.2	24.7808	5.61853		119.2	71.4155	9.53809
169.654	757.864		119.3	26.6586	5.82752		119.3	24.9189	5.63417		119.3	25.6842	5.72003		119.3	71.4342	9.53934
169.804	757.872		119.4	25.1877	5.66447		119.4	26.2367	5.78122		119.4	24.7322	5.61302		119.4	71.6432	9.55329
169.974	758.412		119.5	26.8713	5.85073		119.5	24.4672	5.58287		119.5	25.4565	5.69461		119.5	73.3605	9.6671
170.065	758.412		119.6	24.8368	5.62487		119.6	23.7915	5.50524		119.6	27.1103	5.87668		119.6	70.7323	9.49236
170.354	759.414		119.7	24.4261	5.57818		119.7	23.8027	5.50653		119.7	25.4565	5.69461		119.7	67.4098	9.26673
170.404	759.414		119.8	24.4635	5.58244		119.8	23.8288	5.50955		119.8	24.6128	5.59945		119.8	69.3921	9.402
170.544	759.461		119.9	26.6809	5.82996		119.9	25.3146	5.67872		119.9	27.1327	5.87911		119.9	71.703	9.55727
170.624	759.461		120	26.9647	5.86088		120	23.8587	5.513		120	26.0164	5.75691		120	71.6731	9.55528
170.914	760.009		120.1	25.4005	5.68835		120.1	23.9669	5.5255		120.1	25.0645	5.6506		120.1	67.4136	9.26699
171.103	760.964		120.2	24.9936	5.6426		120.2	25.7327	5.72543		120.2	27.2036	5.88679		120.2	69.2428	9.39188
171.183	760.964		120.3	24.5083	5.58755		120.3	23.8587	5.513		120.3	24.6576	5.60454		120.3	67.2829	9.25801
171.473	761.089		120.4	26.4234	5.80175		120.4	24.2096	5.5534		120.4	27.2895	5.89607		120.4	72.2368	9.59278
171.663	761.536		120.5	24.4037	5.57562		120.5	23.8923	5.51688		120.5	25.4677	5.69587		120.5	70.3404	9.46602
171.733	761.536		120.6	24.6874	5.60794		120.6	24.2619	5.55939		120.6	24.6576	5.60454		120.6	67.2381	9.25492
171.973	762.107		120.7	24.4037	5.57562		120.7	23.9483	5.52335		120.7	25.5087	5.70046		120.7	69.1196	9.38352
172.064	762.107		120.8	24.7621	5.61641		120.8	23.9819	5.52722		120.8	24.6128	5.59945		120.8	71.7552	9.56075
172.353	763.07		120.9	24.5978	5.59775		120.9	23.9856	5.52765		120.9	24.5829	5.59605		120.9	70.9937	9.50988
172.533	763.164		121	24.3515	5.56965		121	24.1611	5.54783		121	24.665	5.60539		121	69.198	9.38884
172.613	763.164		121.1	24.3029	5.56409		121.1	25.1242	5.65733		121.1	27.0692	5.87223		121.1	67.5927	9.2793
172.853	764.166		121.2	26.3524	5.79396		121.2	25.281	5.67495		121.2	27.0319	5.86818		121.2	69.7281	9.42473
172.943	764.166		121.3	25.7029	5.72211		121.3	26.0164	5.75691		121.3	24.3888	5.57391		121.3	67.1074	9.24593
173.232	765.175		121.4	24.5307	5.5901		121.4	26.5242	5.81281		121.4	24.4709	5.58329		121.4	70.9227	9.50513
173.273	765.175		121.5	26.8676	5.85032		121.5	26.5242	5.81281		121.5	26.8452	5.84788		121.5	70.079	9.44842
173.402	765.23		121.6	26.6884	5.83078		121.6	26.5391	5.81444		121.6	26.7481	5.8373		121.6	73.1253	9.65159
173.492	765.23		121.7	24.3515	5.56965		121.7	26.554	5.81608		121.7	26.722	5.83445		121.7	66.9282	9.23357
173.732	765.707		121.8	25.3072	5.67789		121.8	26.5727	5.81812		121.8	26.6324	5.82466		121.8	68.5298	9.3434
173.813	765.707		121.9	26.8751	5.85113		121.9	25.3743	5.68542		121.9	24.2245	5.55511		121.9	69.2428	9.39188
174.102	766.741		122	26.7594	5.83852		122	26.5466	5.81526		122	25.3557	5.68333		122	73.8533	9.69951
174.292	766.819		122.1	26.3338	5.79191		122.1	26.5242	5.81281		122.1	26.2479	5.78246		122.1	73.8719	9.70074
174.362	766.819		122.2	26.6026	5.82139		122.2	25.6618	5.71753		122.2	24.9152	5.63374		122.2	73.7114	9.69019
174.602	767.312		122.3	25.001	5.64344		122.3	25.5647	5.70671		122.3	26.6586	5.82752		122.3	69.9036	9.43659
174.692	767.312		122.4	25.4975	5.69921		122.4	24.0416	5.5341		122.4	26.6249	5.82384		122.4	73.0581	9.64716
174.981	768.33		122.5	26.8975	5.85357		122.5	26.5802	5.81894		122.5	24.0603	5.53625		122.5	66.9693	9.23641
175.161	768.768		122.6	26.8825	5.85195		122.6	26.61	5.82221		122.6	26.5876	5.81976		122.6	71.7478	9.56025
175.242	768.768		122.7	26.4868	5.80872		122.7	26.6473	5.82629		122.7	26.5914	5.82017		122.7	72.4645	9.60789
175.471	769.3		122.8	26.9124	5.8552		122.8	26.6623	5.82792		122.8	26.554	5.81608		122.8	73.9242	9.70417
175.562	769.3		122.9	26.8564	5.8491		122.9	26.6922	5.83119		122.9	26.3898	5.79806		122.9	73.8943	9.70221
175.851	769.903		123	24.3067	5.56452		123	26.6809	5.82996		123	26.513	5.81158		123	72.5205	9.6116
175.891	769.903		123.1	25.7589	5.72834		123.1	25.4863	5.69795		123.1	26.457	5.80544		123.1	73.2522	9.65997
176.031	770.341		123.2	26.9535	5.85966		123.2	26.6847	5.83037		123.2	23.9333	5.52162		123.2	73.7674	9.69387
176.121	770.341		123.3	24.4522	5.58116		123.3	25.0608	5.65018		123.3	23.9035	5.51818		123.3	73.7039	9.6897
176.381	770.858		123.4	24.5419	5.59138		123.4	25.9119	5.74533		123.4	24.5045	5.58712		123.4	73.7114	9.69019
176.441	770.858		123.5	27.0207	5.86696		123.5	26.6996	5.832		123.5	24.9749	5.64049		123.5	73.6591	9.68676
176.7	771.836		123.6	27.0655	5.87182		123.6	26.4346	5.80298		123.6	25.0757	5.65186		123.6	73.0917	9.64938
176.771	771.836		123.7	24.4485	5.58074		123.7	24.3925	5.57434		123.7	23.7691	5.50264		123.7	70.8107	9.49762
177.01	772.4		123.8	25.5311	5.70296		123.8	24.904	5.63248		123.8	23.7094	5.49573		123.8	72.1547	9.58732
177.101	772.4		123.9	26.2778	5.78575		123.9	26.7108	5.83323		123.9	26.1434	5.77093		123.9	72.1397	9.58633
177.38	773.433		124	26.8863	5.85235		124	24.6352	5.602		124	23.6944	5.49399		124	73.3568	9.66686
177.421	773.433		124.1	26.4122	5.80052		124.1	24.1984	5.55212		124.1	23.6944	5.49399		124.1	73.3119	9.6639
177.56	773.512		124.2	26.8377	5.84707		124.2	24.2955	5.56324		124.2	23.6347	5.48706		124.2	70.7921	9.49637
177.651	773.512		124.3	26.8266	5.84585		124.3	26.7481	5.8373		124.3	23.616	5.4849		124.3	68.1154	9.31511
177.92	773.997		124.4	26.8004	5.843		124.4	26.7519	5.83771		124.4	26.0948	5.76557		124.4	68.9255	9.37033
177.97	773.997		124.5	26.7444	5.83689		124.5	25.3818	5.68626		124.5	23.6123	5.48446		124.5	70.2657	9.461
178.24	774.952		124.6	26.6063	5.8218		124.6	24.4373	5.57946		124.6	23.616	5.4849		124.6	69.5489	9.41262
178.3	774.952		124.7	26.498	5.80994		124.7	26.5988	5.82098		124.7	25.7141	5.72335		124.7	70.6465	9.4866
178.559	775.03		124.8	24.5232	5.58925		124.8	25.5759	5.70796		124.8	26.0836	5.76434		124.8	71.0982	9.51688
178.63	775.03		124.9	26.1359	5.77011		124.9	26.8266	5.84585		124.9	26.0613	5.76186		124.9	67.4621	9.27033
178.869	776.024		125	24.6874	5.60794		125	24.2656	5.55982		125	24.3477	5.56922		125	71.9046	9.57069
178.959	776.024		125.1	26.4047	5.7997		125.1	25.1802	5.66363		125.1	25.9828	5.75319		125.1	66.5362	9.2065
179.239	776.611		125.2	26.3599	5.79478		125.2	26.8601	5.84951		125.2	25.9231	5.74657		125.2	66.5176	9.2052
179.289	776.611		125.3	23.7915	5.50524		125.3	26.3636	5.79519		125.3	25.882	5.74202		125.3	70.15	9.4532
179.419	777.55		125.4	23.7915	5.50524		125.4	25.2064	5.66657		125.4	23.7243	5.49746		125.4	66.5624	9.2083
179.559	777.605		125.5	26.2778	5.78575		125.5	25.6842	5.72003		125.5	25.7701	5.72958		125.5	72.3339	9.59922
179.609	777.605		125.6	23.7766	5.50351		125.6	25.7738	5.73		125.6	23.2763	5.4453		125.6	72.0613	9.58112
179.869	778.169		125.7	23.7541	5.50091		125.7	26.9796	5.8625		125.7	24.4522	5.58116		125.7	66.6893	9.21708
179.949	778.169		125.8	24.0267	5.53238		125.8	24.8741	5.6291		125.8	25.6469	5.71587		125.8	66.6781	9.2163
180.239	779.186		125.9	23.7504	5.50048		125.9	25.4901	5.69837		125.9	23.1867	5.43481		125.9	66.7005	9.21785
180.428	779.249		126	23.7579	5.50135		126	25.1093	5.65565		126	23.1904	5.43525		126	66.6968	9.21759
180.489	779.249		126.1	26.009	5.75608		126.1	24.8256	5.6236		126.1	23.1718	5.43306		126.1	68.1415	9.31689
180.728	779.774		126.2	23.728	5.49789		126.2	24.7024	5.60963		126.2	23.1008	5.42474		126.2	70.43	9.47205
180.819	779.774		126.3	26.2255	5.77999		126.3	24.4672	5.58287		126.3	23.7541	5.50091		126.3	67.6189	9.28109
181.058	780.259		126.4	25.8223	5.73539		126.4	24.4784	5.58414		126.4	24.0267	5.53238		126.4	66.82	9.2261
181.148	780.259		126.5	26.162	5.77299		126.5	24.9413	5.6367		126.5	22.9851	5.41114		126.5	66.8088	9.22533
181.418	781.284		126.6	24.6352	5.602		126.6	25.296	5.67663		126.6	23.7131	5.49616		126.6	66.805	9.22507
181.469	781.284		126.7	25.8223	5.73539		126.7	24.8106	5.62191		126.7	23.1643	5.43219		126.7	66.7117	9.21863
181.608	781.73		126.8	24.7285	5.6126		126.8	24.3552	5.57007		126.8	25.1765	5.66321		126.8	66.7117	9.21863
181.738	781.809		126.9	23.5078	5.47231		126.9	24.3962	5.57477		126.9	24.1312	5.5444		126.9	66.7304	9.21992
181.878	782.271		127	25.8261	5.7358		127	24.3253	5.56666		127	24.4858	5.58499		127	68.7164	9.35611
182.068	782.357		127.1	25.9007	5.74409		127.1	25.1802	5.66363		127.1	25.0682	5.65102		127.1	72.7595	9.62742
182.128	782.357		127.2	23.4406	5.46448		127.2	25.0085	5.64428		127.2	25.001	5.64344		127.2	72.3637	9.6012
182.387	783.28		127.3	24.5381	5.59095		127.3	26.9161	5.8556		127.3	25.0234	5.64597		127.3	69.0972	9.382
182.468	783.28		127.4	25.8671	5.74036		127.4	24.3552	5.57007		127.4	22.6006	5.36568		127.4	72.6363	9.61926
182.697	783.805		127.5	25.8932	5.74326		127.5	26.5615	5.8169		127.5	24.9189	5.63417		127.5	68.6306	9.35027
182.877	783.906		127.6	25.2773	5.67454		127.6	26.9535	5.85966		127.6	24.6314	5.60157		127.6	66.6072	9.2114
183.067	784.76		127.7	23.3248	5.45098		127.7	25.5759	5.70796		127.7	24.8741	5.6291		127.7	70.3889	9.46929
183.137	784.76		127.8	23.2875	5.44661		127.8	26.2628	5.7841		127.8	24.8106	5.62191		127.8	68.414	9.3355
183.387	785.26		127.9	24.2843	5.56196		127.9	25.1728	5.66279		127.9	24.4224	5.57775		127.9	70.303	9.46351
183.457	785.26		128	25.5087	5.70046		128	25.6282	5.71379		128	23.2987	5.44792		128	69.5937	9.41565
183.697	785.777		128.1	25.4751	5.6967		128.1	24.2992	5.56367		128.1	24.6352	5.602		128.1	67.0402	9.2413
183.787	785.777		128.2	25.4378	5.69253		128.2	26.3786	5.79683		128.2	23.28	5.44574		128.2	73.3866	9.66882
184.067	786.262		128.3	23.0038	5.41333		128.3	25.5237	5.70212		128.3	24.3664	5.57135		128.3	72.7669	9.62791
184.117	786.262		128.4	25.4751	5.6967		128.4	24.2693	5.56025		128.4	24.512	5.58797		128.4	70.8555	9.50062
184.246	786.701		128.5	25.4751	5.6967		128.5	26.233	5.78081		128.5	22.5931	5.3648		128.5	73.2709	9.6612
184.337	786.701		128.6	22.9664	5.40894		128.6	24.2656	5.55982		128.6	22.6081	5.36657		128.6	69.2764	9.39416
184.576	787.39		128.7	22.7985	5.38912		128.7	24.2619	5.55939		128.7	22.3243	5.33279		128.7	73.1514	9.65332
184.657	787.39		128.8	22.7873	5.3878		128.8	25.1392	5.65901		128.8	22.1339	5.31		128.8	66.2488	9.18659
184.886	788.352		128.9	22.8582	5.39618		128.9	24.6576	5.60454		128.9	24.4635	5.58244		128.9	70.7099	9.49086
185.066	788.36		129	25.0496	5.64892		129	25.6431	5.71545		129	22.679	5.37498		129	73.2224	9.658
185.246	788.838		129.1	22.5857	5.36391		129.1	26.7556	5.83812		129.1	22.0406	5.2988		129.1	71.3408	9.5331
185.317	788.838		129.2	24.9301	5.63543		129.2	26.5988	5.82098		129.2	22.7686	5.38559		129.2	69.1457	9.38529
185.576	789.323		129.3	24.3477	5.56922		129.3	25.5535	5.70546		129.3	24.3403	5.56837		129.3	73.0842	9.64888
185.646	789.323		129.4	22.3579	5.3368		129.4	24.1648	5.54826		129.4	24.3067	5.56452		129.4	73.1253	9.65159
185.886	790.294		129.5	22.3318	5.33368		129.5	25.7663	5.72917		129.5	24.2731	5.56067		129.5	73.1141	9.65085
186.065	790.301		129.6	22.2347	5.32208		129.6	26.7183	5.83404		129.6	24.2992	5.56367		129.6	73.185	9.65553
186.255	790.787		129.7	22.1675	5.31403		129.7	26.7258	5.83486		129.7	23.9707	5.52593		129.7	72.472	9.60838
186.316	790.787		129.8	23.8848	5.51602		129.8	25.9119	5.74533		129.8	22.0444	5.29924		129.8	70.9675	9.50813
186.575	791.264		129.9	22.511	5.35504		129.9	24.7024	5.60963		129.9	23.3398	5.45272		129.9	72.5205	9.6116
186.645	791.264		130	24.2955	5.56324		130	24.9637	5.63923		130	22.4737	5.3506		130	67.2717	9.25724
186.885	792.564		130.1	22.1078	5.30687		130.1	24.5904	5.5969		130.1	21.9212	5.28442		130.1	66.2936	9.18969
186.975	792.564		130.2	22.1004	5.30597		130.2	26.6772	5.82956		130.2	23.8736	5.51473		130.2	71.9008	9.57044
187.255	793.01		130.3	23.392	5.45882		130.3	24.4261	5.57818		130.3	21.8241	5.2727		130.3	67.7645	9.29108
187.315	793.01		130.4	24.3925	5.57434		130.4	24.3701	5.57178		130.4	22.8992	5.40102		130.4	73.424	9.67128
187.575	793.479		130.5	22.6342	5.36967		130.5	26.7071	5.83282		130.5	21.6598	5.25282		130.5	73.6031	9.68308
187.645	793.479		130.6	22.1825	5.31582		130.6	26.7444	5.83689		130.6	21.6374	5.25011		130.6	69.5265	9.4111
187.944	794.481		130.7	22.0966	5.30552		130.7	24.1872	5.55083		130.7	21.5964	5.24512		130.7	67.9138	9.30131
188.124	794.481		130.8	24.4261	5.57818		130.8	25.8074	5.73373		130.8	21.5852	5.24376		130.8	73.801	9.69608
188.205	794.481		130.9	24.3253	5.56666		130.9	24.288	5.56238		130.9	23.8661	5.51387		130.9	70.6763	9.4886
188.444	794.974		131	22.6155	5.36746		131	24.2283	5.55554		131	22.4513	5.34793		131	66.9954	9.23821
188.535	794.974		131.1	22.7051	5.37808		131.1	26.8041	5.84341		131.1	22.1862	5.31627		131.1	74.1221	9.71715
188.764	795.953		131.2	24.2619	5.55939		131.2	24.2619	5.55939		131.2	22.7686	5.38559		131.2	67.8914	9.29978
188.944	796.587		131.3	21.9361	5.28622		131.3	25.1429	5.65943		131.3	21.63	5.2492		131.3	68.093	9.31357
189.124	796.587		131.4	22.4139	5.34348		131.4	25.6655	5.71795		131.4	21.6001	5.24558		131.4	69.6796	9.42145
189.264	796.587		131.5	21.8241	5.2727		131.5	24.3067	5.56452		131.5	21.5404	5.23832		131.5	69.5116	9.41009
189.304	796.587		131.6	21.7494	5.26368		131.6	24.2992	5.56367		131.6	21.4881	5.23196		131.6	67.2082	9.25287
189.444	797.557		131.7	23.9669	5.5255		131.7	26.8751	5.85113		131.7	21.4396	5.22605		131.7	67.3127	9.26006
189.514	797.557		131.8	21.6262	5.24875		131.8	25.2437	5.67076		131.8	21.4097	5.22241		131.8	70.527	9.47857
189.764	797.557		131.9	21.6038	5.24603		131.9	26.3786	5.79683		131.9	23.5414	5.47622		131.9	67.5293	9.27494
189.844	797.557		132	23.9147	5.51947		132	26.9833	5.86291		132	22.3355	5.33413		132	67.6973	9.28647
190.133	798.826		132.1	23.8549	5.51257		132.1	27.0319	5.86818		132.1	21.2716	5.20553		132.1	68.6156	9.34925
190.323	798.849		132.2	23.8064	5.50696		132.2	27.0729	5.87263		132.2	23.4294	5.46318		132.2	74.9284	9.76986
190.394	798.849		132.3	22.0854	5.30418		132.3	25.6581	5.71712		132.3	23.4182	5.46187		132.3	67.8765	9.29875
190.633	799.334		132.4	23.7504	5.50048		132.4	26.4719	5.80708		132.4	21.2529	5.20325		132.4	73.6741	9.68774
190.724	799.334		132.5	21.4433	5.2265		132.5	27.1065	5.87628		132.5	23.3472	5.45359		132.5	72.3376	9.59947
191.013	800.008		132.6	23.6347	5.48706		132.6	27.0057	5.86534		132.6	22.4625	5.34926		132.6	74.8351	9.76378
191.053	800.008		132.7	22.7537	5.38382		132.7	24.9525	5.63796		132.7	21.7494	5.26368		132.7	67.9474	9.30361
191.183	799.984		132.8	21.3239	5.21192		132.8	24.5307	5.5901		132.8	21.3425	5.2142		132.8	72.4384	9.60615
191.273	799.984		132.9	21.3164	5.21101		132.9	27.1364	5.87951		132.9	22.1452	5.31135		132.9	71.9605	9.57442
191.503	799.984		133	21.2492	5.20279		133	25.4079	5.68918		133	21.4993	5.23332		133	71.4939	9.54332
191.593	799.984		133.1	22.0817	5.30373		133.1	25.7439	5.72668		133.1	21.0177	5.17438		133.1	70.9302	9.50563
191.822	799.992		133.2	23.2278	5.43962		133.2	24.5904	5.5969		133.2	22.0892	5.30463		133.2	72.9872	9.64247
192.002	799.984		133.3	23.1643	5.43219		133.3	26.0687	5.76269		133.3	22.2497	5.32387		133.3	73.2298	9.65849
192.182	799.992		133.4	23.1494	5.43044		133.4	27.1849	5.88477		133.4	22.246	5.32342		133.4	74.1482	9.71886
192.253	799.992		133.5	20.9057	5.16057		133.5	26.6996	5.832		133.5	21.6673	5.25373		133.5	70.2582	9.46049
192.502	799.984		133.6	20.8497	5.15366		133.6	25.953	5.74988		133.6	21.0513	5.17851		133.6	72.6363	9.61926
192.582	799.984		133.7	21.6636	5.25328		133.7	24.6389	5.60242		133.7	23.0001	5.41289		133.7	71.4939	9.54332
192.812	799.984		133.8	20.8572	5.15458		133.8	24.6762	5.60667		133.8	21.3761	5.21831		133.8	73.3194	9.6644
192.912	799.984		133.9	20.8087	5.14858		133.9	24.7173	5.61133		133.9	20.8162	5.1495		133.9	70.9339	9.50588
193.182	799.992		134	21.3164	5.21101		134	24.7546	5.61556		134	20.8609	5.15504		134	69.8625	9.43381
193.252	799.992		134.1	22.903	5.40146		134.1	24.848	5.62614		134.1	20.7527	5.14165		134.1	70.7921	9.49637
193.502	799.984		134.2	20.7228	5.13795		134.2	24.7509	5.61514		134.2	20.7415	5.14026		134.2	69.7169	9.42398
193.581	799.984		134.3	20.6556	5.12961		134.3	24.7546	5.61556		134.3	20.7377	5.1398		134.3	72.0763	9.58211
193.811	799.992		134.4	22.7126	5.37896		134.4	24.7434	5.61429		134.4	22.8619	5.39662		134.4	68.485	9.34034
193.912	799.992		134.5	20.5623	5.11801		134.5	27.3977	5.90775		134.5	22.8171	5.39133		134.5	75.5929	9.81309
194.181	799.984		134.6	22.5409	5.35859		134.6	25.0906	5.65355		134.6	22.3281	5.33324		134.6	75.4623	9.8046
194.262	799.984		134.7	21.8764	5.27901		134.7	25.8261	5.7358		134.7	22.735	5.38161		134.7	68.5596	9.34543
194.501	799.992		134.8	22.6902	5.37631		134.8	24.7994	5.62064		134.8	22.7387	5.38206		134.8	74.0959	9.71544
194.581	799.992		134.9	22.6118	5.36701		134.9	24.7994	5.62064		134.9	22.7723	5.38603		134.9	68.4887	9.3406
194.811	799.984		135	22.5409	5.35859		135	24.8069	5.62149		135	21.4881	5.23196		135	71.8971	9.5702
194.911	799.984		135.1	22.4998	5.35371		135.1	26.2628	5.7841		135.1	22.7499	5.38338		135.1	68.4999	9.34136
195.191	799.992		135.2	22.5185	5.35593		135.2	27.2895	5.89607		135.2	21.1447	5.18998		135.2	68.2834	9.32659
195.241	799.992		135.3	21.7942	5.26909		135.3	25.7626	5.72875		135.3	20.5959	5.12219		135.3	73.0282	9.64519
195.371	799.984		135.4	22.4886	5.35237		135.4	27.4276	5.91097		135.4	21.182	5.19456		135.4	74.4655	9.73964
195.5	799.984		135.5	22.455	5.34837		135.5	27.45	5.91339		135.5	22.8321	5.39309		135.5	72.1808	9.58906
195.561	799.984		135.6	22.4326	5.34571		135.6	24.8442	5.62572		135.6	20.6556	5.12961		135.6	74.4394	9.73793
195.69	799.984		135.7	22.4214	5.34437		135.7	25.9269	5.74699		135.7	22.8544	5.39573		135.7	75.6452	9.81648
195.781	799.984		135.8	20.2674	5.08117		135.8	27.4052	5.90856		135.8	22.903	5.40146		135.8	75.7535	9.8235
196	799.984		135.9	20.2002	5.07274		135.9	25.5311	5.70296		135.9	21.9585	5.28891		135.9	69.9558	9.44011
196.19	799.984		136	22.1563	5.31269		136	27.4164	5.90977		136	22.8656	5.39706		136	69.5788	9.41464
196.37	799.984		136.1	22.1041	5.30642		136.1	26.1658	5.7734		136.1	20.8423	5.15273		136.1	75.9065	9.83342
196.5	799.984		136.2	21.8129	5.27135		136.2	27.4126	5.90936		136.2	21.7345	5.26187		136.2	70.4001	9.47004
196.55	799.984		136.3	21.3425	5.2142		136.3	25.3072	5.67789		136.3	20.8871	5.15827		136.3	68.6306	9.35027
196.69	799.984		136.4	20.3122	5.08678		136.4	24.8181	5.62276		136.4	20.9692	5.1684		136.4	68.6231	9.34976
196.77	799.984		136.5	21.8017	5.27		136.5	24.8368	5.62487		136.5	21.0215	5.17484		136.5	69.6348	9.41843
197	799.992		136.6	19.685	5.00764		136.6	26.9908	5.86372		136.6	21.0663	5.18035		136.6	73.5285	9.67816
197.1	799.992		136.7	19.5431	4.98956		136.7	25.8522	5.7387		136.7	21.0849	5.18264		136.7	71.0982	9.51688
197.369	799.992		136.8	21.4508	5.22741		136.8	27.5172	5.92062		136.8	21.1148	5.18631		136.8	76.0148	9.84043
197.43	799.992		136.9	21.4284	5.22468		136.9	27.2633	5.89325		136.9	21.2305	5.20051		136.9	76.0222	9.84092
197.569	799.984		137	20.3644	5.09332		137	26.7743	5.84015		137	23.3472	5.45359		137	73.241	9.65923
197.65	799.984		137.1	21.1708	5.19318		137.1	27.6068	5.93025		137.1	21.1297	5.18815		137.1	76.1529	9.84937
197.949	799.984		137.2	20.7116	5.13656		137.2	26.5092	5.81117		137.2	23.392	5.45882		137.2	73.7637	9.69363
198.119	799.984		137.3	20.7639	5.14303		137.3	25.9156	5.74574		137.3	21.3388	5.21375		137.3	73.6069	9.68332
198.19	799.984		137.4	20.7116	5.13656		137.4	27.4276	5.91097		137.4	23.3734	5.45665		137.4	73.6778	9.68799
198.439	799.984		137.5	20.5623	5.11801		137.5	27.6553	5.93546		137.5	23.4144	5.46144		137.5	70.6614	9.4876
198.52	799.984		137.6	20.4503	5.10405		137.6	26.7071	5.83282		137.6	21.2716	5.20553		137.6	72.0912	9.58311
198.749	799.984		137.7	18.3933	4.84056		137.7	25.4378	5.69253		137.7	22.959	5.40806		137.7	75.4959	9.80679
198.849	799.984		137.8	20.2151	5.07462		137.8	27.7076	5.94107		137.8	23.0187	5.41509		137.8	68.9553	9.37236
199.129	799.992		137.9	18.2328	4.81939		137.9	27.0057	5.86534		137.9	23.3808	5.45752		137.9	73.7823	9.69486
199.178	799.992		138	18.1731	4.81149		138	26.2628	5.7841		138	21.895	5.28126		138	73.7413	9.69216
199.308	799.984		138.1	19.6439	5.00241		138.1	25.1989	5.66573		138.1	21.6822	5.25554		138.1	74.921	9.76938
199.399	799.984		138.2	19.9986	5.04737		138.2	27.379	5.90574		138.2	21.2865	5.20736		138.2	68.9441	9.3716
199.628	799.992		138.3	19.8642	5.03038		138.3	25.1503	5.66027		138.3	21.2791	5.20645		138.3	72.6251	9.61852
199.719	799.992		138.4	19.7858	5.02044		138.4	25.169	5.66237		138.4	22.4961	5.35326		138.4	68.8695	9.36653
199.948	799.992		138.5	19.5282	4.98765		138.5	26.6399	5.82548		138.5	21.2679	5.20508		138.5	76.0596	9.84333
200.128	799.992		138.6	19.5058	4.98479		138.6	27.2223	5.88881		138.6	23.3248	5.45098		138.6	76.0521	9.84285
200.308	799.992		138.7	19.517	4.98622		138.7	26.4346	5.80298		138.7	23.4928	5.47057		138.7	76.0222	9.84092
200.378	799.992		138.8	17.5944	4.73427		138.8	27.8494	5.95626		138.8	21.2231	5.19959		138.8	76.011	9.84019
200.498	799.992		138.9	19.4274	4.97477		138.9	27.8644	5.95785		138.9	23.0822	5.42255		138.9	73.3381	9.66563
200.628	799.992		139	19.3565	4.96568		139	25.4266	5.69127		139	21.2156	5.19868		139	74.361	9.7328
200.708	799.992		139.1	19.3154	4.96041		139.1	27.3156	5.89889		139.1	21.2007	5.19685		139.1	76.0745	9.8443
200.958	799.992		139.2	19.3341	4.9628		139.2	26.9871	5.86331		139.2	22.1302	5.30955		139.2	76.1268	9.84768
201.038	799.992		139.3	17.4302	4.71211		139.3	25.3221	5.67956		139.3	21.2567	5.20371		139.3	71.4715	9.54183
201.267	800		139.4	17.4115	4.70959		139.4	28.0062	5.973		139.4	21.2567	5.20371		139.4	71.2662	9.52811
201.437	799.992		139.5	17.3555	4.70201		139.5	26.345	5.79314		139.5	22.2049	5.3185		139.5	68.8321	9.36399
201.627	800		139.6	19.1288	4.93638		139.6	27.9689	5.96902		139.6	22.3057	5.33056		139.6	68.75	9.3584
201.688	800		139.7	18.9346	4.91127		139.7	26.61	5.82221		139.7	23.4331	5.46361		139.7	71.6582	9.55428
201.937	800		139.8	17.083	4.66495		139.8	25.9754	5.75236		139.8	23.4219	5.46231		139.8	68.7836	9.36069
202.028	800		139.9	17.0008	4.65372		139.9	25.6357	5.71462		139.9	21.182	5.19456		139.9	72.9834	9.64223
202.267	800		140	18.7928	4.89283		140	25.8186	5.73497		140	23.4219	5.46231		140	74.8276	9.76329
202.347	800		140.1	18.8189	4.89624		140.1	25.3893	5.68709		140.1	23.4331	5.46361		140.1	74.1594	9.7196
202.587	800		140.2	16.9859	4.65168		140.2	25.393	5.68751		140.2	21.2193	5.19913		140.2	73.465	9.67399
202.677	800		140.3	18.6845	4.87872		140.3	27.3716	5.90494		140.3	23.4592	5.46666		140.3	76.123	9.84744
202.956	800.008		140.4	18.6546	4.87482		140.4	26.401	5.79929		140.4	23.4854	5.4697		140.4	68.8695	9.36653
203.027	800.008		140.5	18.6098	4.86896		140.5	25.3333	5.68082		140.5	21.4807	5.23105		140.5	76.0857	9.84502
203.266	800.008		140.6	18.4717	4.85086		140.6	25.296	5.67663		140.6	21.1895	5.19547		140.6	76.0596	9.84333
203.357	800.008		140.7	18.4829	4.85233		140.7	27.3641	5.90413		140.7	23.463	5.46709		140.7	75.9513	9.83632
203.576	800.008		140.8	18.4531	4.84841		140.8	25.3296	5.6804		140.8	23.4592	5.46666		140.8	75.6638	9.81769
203.677	800.008		140.9	16.7358	4.6173		140.9	25.5535	5.70546		140.9	23.4219	5.46231		140.9	75.6191	9.81478
203.966	800.008		141	17.7139	4.75031		141	25.3183	5.67914		141	23.3808	5.45752		141	69.6161	9.41716
204.006	800.008		141.1	16.6761	4.60906		141.1	26.0986	5.76599		141.1	23.1942	5.43569		141.1	73.0208	9.64469
204.286	800.008		141.2	16.6686	4.60802		141.2	25.1392	5.65901		141.2	23.3734	5.45665		141.2	72.2555	9.59402
204.336	800.008		141.3	18.3746	4.8381		141.3	26.0762	5.76351		141.3	23.3846	5.45795		141.3	68.5036	9.34162
204.476	800.008		141.4	16.5939	4.59769		141.4	27.6516	5.93506		141.4	23.3584	5.4549		141.4	69.8998	9.43633
204.556	800.008		141.5	16.5715	4.59459		141.5	25.9941	5.75443		141.5	23.3771	5.45708		141.5	72.0651	9.58137
204.776	800.008		141.6	16.5491	4.59148		141.6	26.3226	5.79068		141.6	23.0411	5.41772		141.6	70.2022	9.45672
204.925	800.015		141.7	16.5342	4.58941		141.7	27.547	5.92383		141.7	23.4816	5.46927		141.7	72.6698	9.62149
204.985	800.015		141.8	17.9341	4.77975		141.8	27.73	5.94347		141.8	22.9105	5.40234		141.8	71.3371	9.53285
205.235	800.015		141.9	16.523	4.58785		141.9	27.7337	5.94387		141.9	22.6715	5.3741		141.9	69.1756	9.38732
205.316	800.015		142	16.5006	4.58474		142	27.7449	5.94507		142	22.9702	5.40938		142	73.7487	9.69265
205.545	800.015		142.1	16.5379	4.58993		142.1	27.7374	5.94427		142.1	23.5563	5.47796		142.1	73.6181	9.68406
205.646	800.015		142.2	16.5305	4.58889		142.2	27.7076	5.94107		142.2	22.4401	5.3466		142.2	68.3916	9.33398
205.935	800.015		142.3	16.8067	4.62708		142.3	27.659	5.93586		142.3	23.575	5.48013		142.3	70.7286	9.49211
205.975	800.015		142.4	16.5305	4.58889		142.4	25.4602	5.69503		142.4	23.6123	5.48446		142.4	75.578	9.81212
206.105	800.015		142.5	16.523	4.58785		142.5	27.5321	5.92223		142.5	23.5376	5.47579		142.5	71.4976	9.54357
206.195	800.015		142.6	16.523	4.58785		142.6	27.7449	5.94507		142.6	22.9888	5.41158		142.6	68.8919	9.36805
206.425	800.023		142.7	16.5043	4.58526		142.7	27.7449	5.94507		142.7	21.91	5.28307		142.7	71.143	9.51987
206.515	800.023		142.8	16.5641	4.59355		142.8	27.7374	5.94427		142.8	21.2193	5.19913		142.8	70.6502	9.48685
206.744	800.023		142.9	16.5342	4.58941		142.9	26.1844	5.77546		142.9	23.407	5.46057		142.9	72.8378	9.6326
206.994	800.023		143	16.5902	4.59717		143	27.715	5.94187		143	23.3659	5.45577		143	74.585	9.74745
207.065	800.023		143.1	18.468	4.85037		143.1	26.2218	5.77958		143.1	23.3398	5.45272		143.1	68.261	9.32506
207.294	800.031		143.2	16.7582	4.62039		143.2	25.9343	5.74781		143.2	21.2455	5.20233		143.2	68.2572	9.3248
207.424	800.031		143.3	16.7246	4.61576		143.3	27.659	5.93586		143.3	22.3803	5.33947		143.3	72.8341	9.63236
207.515	800.031		143.4	16.6947	4.61163		143.4	26.7556	5.83812		143.4	21.126	5.18769		143.4	68.7052	9.35535
207.744	800.039		143.5	16.9672	4.64912		143.5	26.1583	5.77258		143.5	21.1484	5.19044		143.5	69.2764	9.39416
207.924	800.031		143.6	16.7022	4.61267		143.6	27.6553	5.93546		143.6	22.0369	5.29835		143.6	70.0753	9.44817
208.104	800.031		143.7	16.7283	4.61627		143.7	26.4532	5.80503		143.7	21.2081	5.19776		143.7	70.1014	9.44993
208.174	800.031		143.8	16.7806	4.62348		143.8	26.0277	5.75815		143.8	21.2193	5.19913		143.8	74.8986	9.76792
208.424	800.031		143.9	16.8142	4.6281		143.9	27.5993	5.92945		143.9	21.2492	5.20279		143.9	75.4585	9.80436
208.504	800.031		144	17.5086	4.7227		144	26.722	5.83445		144	21.2604	5.20416		144	68.6716	9.35306
208.733	800.039		144.1	18.636	4.87238		144.1	27.5508	5.92423		144.1	22.175	5.31493		144.1	75.5033	9.80727
208.923	800.039		144.2	16.8366	4.63119		144.2	25.8335	5.73663		144.2	22.9851	5.41114		144.2	68.2535	9.32455
209.113	800.039		144.3	18.3746	4.8381		144.3	24.9525	5.63796		144.3	21.3239	5.21192		144.3	68.1751	9.31919
209.174	800.039		144.4	18.6248	4.87092		144.4	24.9898	5.64218		144.4	21.35	5.21512		144.4	71.3184	9.53161
209.423	800.039		144.5	16.9672	4.64912		144.5	25.4901	5.69837		144.5	21.3761	5.21831		144.5	68.3319	9.3299
209.513	800.039		144.6	17.0382	4.65883		144.6	27.1924	5.88558		144.6	22.2684	5.3261		144.6	69.8177	9.43079
209.743	800.047		144.7	17.027	4.6573		144.7	27.618	5.93145		144.7	21.9436	5.28711		144.7	75.4884	9.8063
209.923	800.039		144.8	18.076	4.79862		144.8	25.3296	5.6804		144.8	23.6571	5.48966		144.8	74.3946	9.735
210.113	800.039		144.9	18.804	4.89429		144.9	26.4196	5.80134		144.9	23.7392	5.49919		144.9	72.3003	9.59699
210.173	800.039		145	18.7704	4.88992		145	24.9824	5.64134		145	22.7574	5.38426		145	73.3008	9.66317
210.422	800.047		145.1	18.7405	4.88603		145.1	25.6879	5.72044		145.1	23.7766	5.50351		145.1	71.856	9.56746
210.503	800.047		145.2	16.8515	4.63324		145.2	25.673	5.71878		145.2	21.5143	5.23514		145.2	68.8769	9.36703
210.732	800.039		145.3	18.6024	4.86799		145.3	25.0122	5.64471		145.3	21.5777	5.24286		145.3	72.5504	9.61358
210.833	800.039		145.4	18.5389	4.85968		145.4	25.9978	5.75484		145.4	21.5329	5.23741		145.4	71.1915	9.52312
211.112	800.047		145.5	16.859	4.63427		145.5	25.2138	5.66741		145.5	21.5367	5.23786		145.5	69.7692	9.42751
211.162	800.047		145.6	18.636	4.87238		145.6	25.0234	5.64597		145.6	23.0747	5.42167		145.6	67.8765	9.29875
211.292	800.047		145.7	18.621	4.87043		145.7	27.5023	5.91901		145.7	22.9552	5.40762		145.7	67.8093	9.29415
211.383	800.047		145.8	18.4642	4.84988		145.8	25.0533	5.64934		145.8	23.6496	5.4888		145.8	71.6208	9.55179
211.612	800.047		145.9	17.7027	4.74881		145.9	25.0496	5.64892		145.9	21.5105	5.23469		145.9	72.7221	9.62495
211.702	800.047		146	18.8264	4.89721		146	25.0832	5.6527		146	22.2721	5.32654		146	74.906	9.7684
211.922	800.047		146.1	17.0568	4.66138		146.1	25.113	5.65607		146.1	21.5479	5.23923		146.1	75.0031	9.77473
212.112	800.054		146.2	18.9234	4.90981		146.2	25.2026	5.66615		146.2	22.7499	5.38338		146.2	71.255	9.52736
212.292	800.062		146.3	18.2739	4.82481		146.3	25.1802	5.66363		146.3	21.5217	5.23605		146.3	73.1552	9.65356
212.362	800.062		146.4	17.9789	4.78572		146.4	26.6063	5.8218		146.4	21.4881	5.23196		146.4	70.6241	9.48509
212.611	800.054		146.5	18.9346	4.91127		146.5	25.2736	5.67412		146.5	22.7947	5.38868		146.5	69.0412	9.3782
212.692	800.054		146.6	17.139	4.67259		146.6	25.2064	5.66657		146.6	21.9212	5.28442		146.6	68.0221	9.30872
212.931	800.062		146.7	19.1101	4.93397		146.7	25.4975	5.69921		146.7	21.4471	5.22696		146.7	72.0688	9.58162
213.022	800.062		146.8	18.5501	4.86114		146.8	27.842	5.95546		146.8	21.6113	5.24694		146.8	75.2047	9.78786
213.251	800.062		146.9	19.2184	4.94793		146.9	27.786	5.94947		146.9	23.6869	5.49313		146.9	75.1636	9.78518
213.481	800.062		147	19.3453	4.96424		147	25.7962	5.73249		147	23.7168	5.49659		147	68.0818	9.31281
213.581	800.062		147.1	19.3789	4.96855		147.1	26.05	5.76062		147.1	23.7094	5.49573		147.1	75.2271	9.78931
213.861	799.914		147.2	19.4983	4.98384		147.2	27.659	5.93586		147.2	21.8017	5.27		147.2	75.0367	9.77692
213.921	799.914		147.3	19.6626	5.00479		147.3	27.6142	5.93105		147.3	23.6795	5.49226		147.3	71.1094	9.51763
214.051	800.054		147.4	19.6215	4.99956		147.4	26.0613	5.76186		147.4	21.3873	5.21967		147.4	68.1266	9.31587
214.141	800.054		147.5	19.6775	5.00669		147.5	26.5055	5.81076		147.5	21.3537	5.21557		147.5	74.1668	9.72009
214.37	800.062		147.6	19.8157	5.02423		147.6	26.5914	5.82017		147.6	21.3351	5.21329		147.6	68.1341	9.31638
214.55	799.921		147.7	19.8754	5.0318		147.7	24.9973	5.64302		147.7	22.6305	5.36923		147.7	72.7595	9.62742
214.75	800.062		147.8	19.6103	4.99813		147.8	27.6292	5.93266		147.8	21.3686	5.2174		147.8	68.1266	9.31587
214.801	800.062		147.9	20.077	5.05725		147.9	25.2101	5.66699		147.9	21.391	5.22013		147.9	75.2831	9.79296
215.06	800.054		148	20.1031	5.06054		148	24.9936	5.6426		148	21.3575	5.21603		148	75.2457	9.79053
215.141	800.054		148.1	20.245	5.07836		148.1	26.8975	5.85357		148.1	22.1788	5.31537		148.1	74.4207	9.73671
215.36	800.062		148.2	20.1143	5.06195		148.2	24.945	5.63712		148.2	21.3052	5.20964		148.2	68.5335	9.34365
215.56	799.929		148.3	18.2701	4.82432		148.3	26.3039	5.78862		148.3	21.3276	5.21238		148.3	68.1154	9.31511
215.75	800.07		148.4	20.2524	5.0793		148.4	25.3967	5.68793		148.4	23.5526	5.47752		148.4	75.2233	9.78907
215.81	800.07		148.5	20.062	5.05537		148.5	24.9786	5.64091		148.5	23.071	5.42123		148.5	75.2308	9.78956
215.95	799.929		148.6	20.4615	5.10545		148.6	25.7551	5.72792		148.6	23.5862	5.48143		148.6	75.2607	9.7915
216.03	799.929		148.7	20.5287	5.11382		148.7	25.5535	5.70546		148.7	23.5712	5.47969		148.7	72.6549	9.6205
216.319	799.929		148.8	19.1773	4.94264		148.8	26.1844	5.77546		148.8	22.9552	5.40762		148.8	74.6447	9.75135
216.509	800.07		148.9	20.6967	5.13471		148.9	27.618	5.93145		148.9	23.6608	5.4901		148.9	75.2383	9.79004
216.59	800.07		149	20.8087	5.14858		149	26.0799	5.76392		149	22.5521	5.35992		149	73.4613	9.67374
216.849	800.07		149.1	18.8824	4.90448		149.1	25.3146	5.67872		149.1	23.7019	5.49486		149.1	70.9265	9.50538
216.909	800.07		149.2	18.8562	4.90109		149.2	26.1732	5.77423		149.2	21.4508	5.22741		149.2	69.4407	9.40529
217.169	800.07		149.3	20.9543	5.16656		149.3	27.562	5.92544		149.3	21.7494	5.26368		149.3	70.7771	9.49536
217.249	800.07		149.4	20.9841	5.17024		149.4	27.6217	5.93185		149.4	23.784	5.50437		149.4	69.9484	9.43961
217.469	800.078		149.5	21.0812	5.18218		149.5	26.1322	5.7697		149.5	22.5297	5.35726		149.5	75.1636	9.78518
217.669	799.937		149.6	21.2231	5.19959		149.6	27.6852	5.93866		149.6	21.7532	5.26413		149.6	69.0375	9.37794
217.849	800.078		149.7	20.8684	5.15596		149.7	27.1476	5.88073		149.7	23.9035	5.51818		149.7	71.7403	9.55975
217.909	800.078		149.8	19.5058	4.98479		149.8	25.0384	5.64765		149.8	23.9408	5.52249		149.8	68.1565	9.31791
218.168	800.078		149.9	19.5693	4.9929		149.9	26.0687	5.76269		149.9	23.9445	5.52292		149.9	68.149	9.3174
218.239	800.078		150	19.6103	4.99813		150	25.0533	5.64934		150	22.9067	5.4019		150	72.696	9.62322
218.468	800.078		150.1	19.6178	4.99908		150.1	25.6133	5.71212		150.1	23.9781	5.52679		150.1	68.2199	9.32225
218.569	800.078		150.2	19.6439	5.00241		150.2	27.3305	5.9005		150.2	23.9968	5.52894		150.2	68.1714	9.31893
218.808	800.086		150.3	20.5175	5.11243		150.3	27.6516	5.93506		150.3	21.742	5.26277		150.3	71.8336	9.56597
218.998	799.945		150.4	21.854	5.27631		150.4	25.0421	5.64808		150.4	24.1088	5.54183		150.4	73.4389	9.67227
219.168	800.086		150.5	20.8647	5.1555		150.5	26.6324	5.82466		150.5	23.3435	5.45316		150.5	68.1751	9.31919
219.308	799.953		150.6	19.8978	5.03463		150.6	27.0468	5.8698		150.6	21.9286	5.28532		150.6	69.478	9.40782
219.488	799.937		150.7	21.9622	5.28936		150.7	27.2036	5.88679		150.7	21.951	5.28801		150.7	71.8598	9.56771
219.568	799.937		150.8	21.9921	5.29296		150.8	25.0832	5.6527		150.8	22.7985	5.38912		150.8	75.7198	9.82132
219.807	799.953		150.9	21.8838	5.27991		150.9	27.8046	5.95146		150.9	24.2805	5.56153		150.9	75.6863	9.81914
219.898	799.953		151	20.1218	5.06289		151	27.883	5.95985		151	24.3701	5.57178		151	75.6863	9.81914
220.177	800.094		151.1	20.0284	5.05113		151.1	27.5097	5.91982		151.1	22.0817	5.30373		151.1	75.5854	9.8126
220.248	800.094		151.2	20.1218	5.06289		151.2	27.9876	5.97101		151.2	24.4709	5.58329		151.2	74.2527	9.72571
220.487	799.945		151.3	20.118	5.06242		151.3	28.0324	5.97579		151.3	23.9445	5.52292		151.3	73.5621	9.68037
220.568	799.945		151.4	20.189	5.07133		151.4	26.6548	5.82711		151.4	23.9557	5.52421		151.4	73.4165	9.67079
220.797	799.961		151.5	20.2412	5.07789		151.5	26.2815	5.78616		151.5	23.4816	5.46927		151.5	70.094	9.44943
220.997	799.953		151.6	20.5884	5.12126		151.6	25.4565	5.69461		151.6	22.9814	5.4107		151.6	72.5504	9.61358
221.167	799.953		151.7	21.7868	5.26819		151.7	26.8228	5.84544		151.7	22.3206	5.33234		151.7	72.4608	9.60764
221.297	799.953		151.8	20.398	5.09752		151.8	25.5685	5.70713		151.8	23.6347	5.48706		151.8	68.4551	9.33831
221.487	799.953		151.9	20.4242	5.10079		151.9	25.5834	5.70879		151.9	24.7434	5.61429		151.9	75.5593	9.81091
221.577	799.953		152	20.4914	5.10917		152	25.5535	5.70546		152	22.3878	5.34037		152	71.759	9.561
221.806	799.953		152.1	20.4876	5.10871		152.1	25.9231	5.74657		152.1	22.3766	5.33903		152.1	71.0907	9.51638
221.986	799.953		152.2	21.8166	5.2718		152.2	25.617	5.71254		152.2	22.3915	5.34081		152.2	75.5668	9.81139
222.166	799.953		152.3	20.5772	5.11987		152.3	27.2185	5.8884		152.3	23.2688	5.44443		152.3	68.3132	9.32862
222.237	799.953		152.4	20.6033	5.12312		152.4	27.9092	5.96264		152.4	22.4102	5.34304		152.4	73.1888	9.65578
222.496	799.961		152.5	22.1788	5.31537		152.5	28.2862	6.00278		152.5	22.4998	5.35371		152.5	75.5257	9.80873
222.567	799.961		152.6	20.6743	5.13193		152.6	26.2367	5.78122		152.6	24.9189	5.63417		152.6	74.5551	9.74549
222.796	799.961		152.7	20.6818	5.13285		152.7	28.3161	6.00595		152.7	22.9664	5.40894		152.7	68.2386	9.32353
222.926	799.968		152.8	21.7942	5.26909		152.8	26.1471	5.77134		152.8	23.3136	5.44967		152.8	69.2839	9.39466
223.006	799.968		152.9	20.7377	5.1398		152.9	27.3865	5.90655		152.9	22.6491	5.37144		152.9	69.2577	9.39289
223.236	799.968		153	21.7905	5.26864		153	26.6586	5.82752		153	23.6645	5.49053		153	73.5583	9.68013
223.336	799.968		153.1	20.8012	5.14766		153.1	25.673	5.71878		153.1	22.7051	5.37808		153.1	69.03	9.37744
223.565	799.968		153.2	20.8721	5.15642		153.2	28.3982	6.01465		153.2	23.4294	5.46318		153.2	68.6418	9.35103
223.656	799.968		153.3	22.1788	5.31537		153.3	27.4575	5.91419		153.3	22.7947	5.38868		153.3	68.0669	9.31179
223.935	799.976		153.4	20.8273	5.15089		153.4	26.9647	5.86088		153.4	22.8582	5.39618		153.4	69.4668	9.40706
223.985	799.976		153.5	20.8199	5.14996		153.5	26.8975	5.85357		153.5	22.8619	5.39662		153.5	72.2965	9.59674
224.125	799.968		153.6	23.0187	5.41509		153.6	26.8489	5.84829		153.6	22.8769	5.39838		153.6	71.6395	9.55304
224.205	799.968		153.7	23.1232	5.42737		153.7	27.1737	5.88355		153.7	23.4816	5.46927		153.7	72.0464	9.58013
224.435	799.976		153.8	21.07	5.18081		153.8	27.3268	5.9001		153.8	25.1839	5.66405		153.8	69.2017	9.38909
224.535	799.976		153.9	23.1158	5.4265		153.9	26.7631	5.83893		153.9	22.8955	5.40058		153.9	75.0068	9.77497
224.815	799.968		154	23.1494	5.43044		154	25.8149	5.73456		154	22.8806	5.39882		154	67.9773	9.30566
224.885	799.968		154.1	21.854	5.27631		154.1	25.841	5.73746		154.1	23.0113	5.41421		154.1	74.6596	9.75232
225.135	799.976		154.2	23.2203	5.43875		154.2	25.8597	5.73953		154.2	25.2997	5.67705		154.2	71.7328	9.55926
225.205	799.976		154.3	21.2193	5.19913		154.3	28.5513	6.03084		154.3	24.0715	5.53753		154.3	70.5121	9.47757
225.454	799.976		154.4	23.3174	5.45011		154.4	28.5811	6.03399		154.4	25.3557	5.68333		154.4	74.9807	9.77327
225.535	799.976		154.5	23.2987	5.44792		154.5	26.3674	5.7956		154.5	24.0453	5.53453		154.5	70.3105	9.46401
225.764	799.992		154.6	23.3136	5.44967		154.6	26.5615	5.8169		154.6	23.3062	5.4488		154.6	69.8401	9.4323
225.865	799.992		154.7	23.3062	5.4488		154.7	27.3343	5.90091		154.7	25.2736	5.67412		154.7	74.4468	9.73842
226.144	799.984		154.8	23.3174	5.45011		154.8	25.8335	5.73663		154.8	25.3781	5.68584		154.8	73.5024	9.67644
226.194	799.984		154.9	23.4368	5.46405		154.9	25.841	5.73746		154.9	25.1914	5.66489		154.9	75.0964	9.78081
226.324	799.984		155	23.575	5.48013		155	26.9684	5.86128		155	25.2736	5.67412		155	73.1178	9.6511
226.454	799.984		155.1	23.6645	5.49053		155.1	26.5727	5.81812		155.1	25.2847	5.67537		155.1	67.9885	9.30642
226.515	799.984		155.2	21.5329	5.23741		155.2	25.9156	5.74574		155.2	24.7285	5.6126		155.2	68.2647	9.32531
226.644	799.992		155.3	23.896	5.51732		155.3	26.8153	5.84463		155.3	25.2325	5.66951		155.3	73.9242	9.70417
226.734	799.992		155.4	22.9552	5.40762		155.4	25.9343	5.74781		155.4	24.665	5.60539		155.4	70.8443	9.49987
226.964	799.992		155.5	22.7686	5.38559		155.5	27.5134	5.92022		155.5	25.2736	5.67412		155.5	70.7734	9.49511
227.144	799.992		155.6	24.0453	5.53453		155.6	27.3641	5.90413		155.6	25.2661	5.67328		155.6	71.1056	9.51738
227.323	800		155.7	22.7089	5.37852		155.7	27.338	5.90131		155.7	23.4742	5.4684		155.7	75.2308	9.78956
227.453	799.992		155.8	24.1237	5.54354		155.8	28.7118	6.04777		155.8	25.1018	5.65481		155.8	68.5186	9.34263
227.643	800		155.9	21.798	5.26955		155.9	28.7454	6.05131		155.9	25.2511	5.6716		155.9	72.5243	9.61185
227.724	800		156	21.8017	5.27		156	28.7529	6.05209		156	25.1989	5.66573		156	67.7869	9.29262
227.963	800		156.1	24.1088	5.54183		156.1	28.7566	6.05249		156.1	25.1056	5.65523		156.1	74.8239	9.76305
228.064	800		156.2	22.0668	5.30194		156.2	28.7678	6.05367		156.2	24.3328	5.56751		156.2	71.3371	9.53285
228.293	800		156.3	24.2021	5.55254		156.3	28.7529	6.05209		156.3	23.7803	5.50394		156.3	68.4327	9.33678
228.533	800.008		156.4	23.4966	5.47101		156.4	28.6371	6.0399		156.4	25.072	5.65144		156.4	71.8	9.56373
228.623	800.008		156.5	24.2619	5.55939		156.5	27.6105	5.93065		156.5	23.799	5.5061		156.5	71.1505	9.52037
228.853	800.008		156.6	23.0224	5.41553		156.6	28.6558	6.04187		156.6	24.68	5.60709		156.6	69.7318	9.42499
229.033	800.008		156.7	24.3701	5.57178		156.7	28.947	6.07249		156.7	25.0272	5.64639		156.7	74.5887	9.74769
229.222	800.008		156.8	22.0854	5.30418		156.8	28.9843	6.0764		156.8	24.3552	5.57007		156.8	68.2423	9.32378
229.283	800.008		156.9	24.4261	5.57818		156.9	26.2516	5.78287		156.9	24.1051	5.5414		156.9	73.0693	9.6479
229.532	800.008		157	23.8027	5.50653		157	29.044	6.08266		157	23.7019	5.49486		157	74.4842	9.74086
229.613	800.008		157.1	24.4784	5.58414		157.1	29.0963	6.08813		157.1	24.9749	5.64049		157.1	72.3749	9.60195
229.862	800.015		157.2	24.4672	5.58287		157.2	28.4617	6.02137		157.2	23.728	5.49789		157.2	68.9479	9.37186
229.943	800.015		157.3	24.1835	5.5504		157.3	26.3935	5.79847		157.3	24.7061	5.61006		157.3	67.2344	9.25467
230.222	800.015		157.4	24.4971	5.58627		157.4	27.1401	5.87992		157.4	24.9488	5.63754		157.4	71.1691	9.52162
230.272	800.015		157.5	24.5269	5.58968		157.5	27.3865	5.90655		157.5	24.6538	5.60412		157.5	67.8391	9.2962
230.402	800.015		157.6	24.5643	5.59393		157.6	28.6558	6.04187		157.6	23.5862	5.48143		157.6	67.1709	9.2503
230.492	800.015		157.7	22.2198	5.32029		157.7	26.793	5.84219		157.7	23.0859	5.42299		157.7	72.3525	9.60046
230.722	800.008		157.8	24.5904	5.5969		157.8	26.4906	5.80913		157.8	23.6571	5.48966		157.8	67.5666	9.27751
230.812	800.008		157.9	24.5829	5.59605		157.9	27.2708	5.89405		157.9	22.6193	5.3679		157.9	68.8583	9.36577
231.051	800.023		158	24.5792	5.59563		158	27.0356	5.86858		158	22.4587	5.34882		158	67.0925	9.2449
231.221	800.031		158.1	23.1568	5.43131		158.1	28.9432	6.0721		158.1	24.7882	5.61937		158.1	69.7356	9.42524
231.401	800.023		158.2	22.3579	5.3368		158.2	26.778	5.84056		158.2	24.1312	5.5444		158.2	73.0021	9.64346
231.482	800.023		158.3	22.3542	5.33636		158.3	29.3875	6.11852		158.3	24.7658	5.61684		158.3	73.9317	9.70466
231.721	800.031		158.4	22.3467	5.33547		158.4	26.6138	5.82262		158.4	24.7621	5.61641		158.4	73.1402	9.65258
231.801	800.031		158.5	24.7472	5.61472		158.5	27.4462	5.91298		158.5	24.3664	5.57135		158.5	69.3996	9.40251
232.041	800.031		158.6	24.7621	5.61641		158.6	29.059	6.08423		158.6	24.7248	5.61218		158.6	68.1602	9.31817
232.221	800.031		158.7	22.4326	5.34571		158.7	26.6922	5.83119		158.7	22.4886	5.35237		158.7	70.1836	9.45546
232.401	800.031		158.8	24.7733	5.61768		158.8	28.4057	6.01544		158.8	24.6874	5.60794		158.8	73.8458	9.69902
232.471	800.031		158.9	23.6683	5.49096		158.9	26.8228	5.84544		158.9	23.0449	5.41816		158.9	68.6194	9.3495
232.721	800.039		159	24.7621	5.61641		159	28.7342	6.05013		159	23.7803	5.50394		159	69.3063	9.39618
232.801	800.039		159.1	23.7243	5.49746		159.1	27.2596	5.89284		159.1	24.6352	5.602		159.1	73.7039	9.6897
233.04	800.031		159.2	24.7546	5.61556		159.2	26.793	5.84219		159.2	22.3654	5.33769		159.2	68.1975	9.32072
233.131	800.031		159.3	22.3953	5.34126		159.3	29.6302	6.14373		159.3	24.5755	5.5952		159.3	73.6181	9.68406
233.4	800.039		159.4	22.4102	5.34304		159.4	27.1737	5.88355		159.4	23.6944	5.49399		159.4	70.0566	9.44691
233.47	800.039		159.5	22.8656	5.39706		159.5	26.778	5.84056		159.5	23.8549	5.51257		159.5	73.6255	9.68455
233.72	800.047		159.6	22.2721	5.32654		159.6	27.3044	5.89768		159.6	24.1237	5.54354		159.6	68.4775	9.33983
233.801	800.047		159.7	22.2198	5.32029		159.7	27.8644	5.95785		159.7	24.4298	5.5786		159.7	73.5919	9.68234
234.04	800.039		159.8	24.5157	5.5884		159.8	26.8116	5.84422		159.8	23.4518	5.46579		159.8	69.422	9.40402
234.13	800.039		159.9	24.5194	5.58883		159.9	29.003	6.07836		159.9	23.9408	5.52249		159.9	73.5957	9.68259
234.41	800.047		160	24.4485	5.58074		160	27.8009	5.95106		160	23.9109	5.51904		160	70.4076	9.47054
234.47	800.047		160.1	24.3589	5.5705		160.1	28.1108	5.98414		160.1	23.8773	5.51516		160.1	73.5135	9.67718
234.72	800.047		160.2	23.7803	5.50394		160.2	29.716	6.15263		160.2	22.3281	5.33324		160.2	72.2517	9.59377
234.799	800.047		160.3	24.3664	5.57135		160.3	26.9945	5.86412		160.3	24.1685	5.54869		160.3	67.3165	9.26032
235.039	800.047		160.4	24.3925	5.57434		160.4	28.6633	6.04266		160.4	24.12	5.54311		160.4	71.1579	9.52087
235.13	800.047		160.5	24.4	5.57519		160.5	26.9199	5.85601		160.5	22.5745	5.36258		160.5	70.9563	9.50738
235.419	800.054		160.6	24.4522	5.58116		160.6	27.786	5.94947		160.6	22.7947	5.38868		160.6	66.5288	9.20598
235.589	800.047		160.7	22.1862	5.31627		160.7	28.1779	5.99128		160.7	21.727	5.26097		160.7	68.933	9.37084
235.68	800.047		160.8	22.0593	5.30104		160.8	27.5433	5.92343		160.8	21.7196	5.26006		160.8	66.54	9.20675
235.909	800.054		160.9	22.3057	5.33056		160.9	29.507	6.13094		160.9	21.686	5.25599		160.9	66.596	9.21063
236.089	800.054		161	22.0294	5.29745		161	29.0553	6.08384		161	22.2049	5.3185		161	69.4033	9.40276
236.279	800.054		161.1	22.0742	5.30283		161.1	28.667	6.04305		161.1	22.2198	5.32029		161.1	70.8518	9.50037
236.349	800.054		161.2	22.6379	5.37011		161.2	28.4393	6.019		161.2	21.5628	5.24104		161.2	71.5163	9.54482
236.589	800.054		161.3	22.0854	5.30418		161.3	29.6824	6.14915		161.3	23.8139	5.50783		161.3	70.9153	9.50463
236.689	800.054		161.4	22.9851	5.41114		161.4	29.6227	6.14296		161.4	22.3318	5.33368		161.4	70.4598	9.47406
236.918	800.054		161.5	23.3696	5.45621		161.5	29.5928	6.13986		161.5	23.6608	5.4901		161.5	71.4342	9.53934
237.088	800.062		161.6	24.3403	5.56837		161.6	29.5891	6.13947		161.6	21.3724	5.21785		161.6	66.9357	9.23409
237.129	800.062		161.7	24.3589	5.5705		161.7	29.5779	6.13831		161.7	23.5414	5.47622		161.7	71.6806	9.55577
237.408	800.062		161.8	21.9921	5.29296		161.8	27.8382	5.95506		161.8	21.2567	5.20371		161.8	66.9693	9.23641
237.459	800.062		161.9	21.9884	5.29251		161.9	28.0249	5.97499		161.9	21.2156	5.19868		161.9	72.0427	9.57988
237.588	799.773		162	24.2693	5.56025		162	29.4883	6.12901		162	22.8283	5.39265		162	68.9068	9.36907
237.718	800.039		162.1	21.9324	5.28577		162.1	29.4584	6.1259		162.1	21.1409	5.18952		162.1	67.0514	9.24207
237.798	800.039		162.2	22.6118	5.36701		162.2	28.0062	5.973		162.2	22.9627	5.4085		162.2	69.6124	9.41691
238.038	799.773		162.3	21.8353	5.27406		162.3	28.4766	6.02295		162.3	21.0476	5.17805		162.3	70.206	9.45697
238.128	799.773		162.4	22.0817	5.30373		162.4	29.4435	6.12435		162.4	21.0065	5.173		162.4	72.2107	9.59104
238.408	800.078		162.5	24.0453	5.53453		162.5	28.6521	6.04148		162.5	20.9393	5.16472		162.5	68.9591	9.37262
238.458	800.078		162.6	21.7569	5.26458		162.6	29.044	6.08266		162.6	20.8796	5.15735		162.6	67.4621	9.27033
238.597	800.078		162.7	23.6496	5.4888		162.7	29.4099	6.12085		162.7	20.8236	5.15043		162.7	68.4215	9.33601
238.678	800.078		162.8	21.727	5.26097		162.8	29.395	6.1193		162.8	20.749	5.14118		162.8	67.5815	9.27853
238.917	800.054		162.9	21.6748	5.25463		162.9	28.4467	6.01979		162.9	21.5852	5.24376		162.9	69.1719	9.38707
239.008	800.054		163	23.3062	5.4488		163	27.6777	5.93786		163	21.9585	5.28891		163	67.7309	9.28878
239.287	800.054		163.1	22.0406	5.2988		163.1	29.3838	6.11813		163.1	21.0588	5.17943		163.1	67.8466	9.29671
239.467	800.078		163.2	21.5068	5.23423		163.2	29.2195	6.10101		163.2	20.5212	5.11289		163.2	67.8989	9.30029
239.558	800.078		163.3	21.5217	5.23605		163.3	29.4435	6.12435		163.3	20.5623	5.11801		163.3	68.2199	9.32225
239.807	800.054		163.4	21.5292	5.23696		163.4	29.4248	6.12241		163.4	20.4092	5.09892		163.4	68.5559	9.34518
239.887	800.054		163.5	21.5665	5.24149		163.5	27.2447	5.89123		163.5	20.3794	5.09519		163.5	67.9138	9.30131
240.107	800.062		163.6	23.784	5.50437		163.6	29.5107	6.13133		163.6	20.678	5.13239		163.6	67.9959	9.30693
240.207	800.062		163.7	23.7205	5.49702		163.7	27.2372	5.89042		163.7	20.2972	5.08491		163.7	68.0706	9.31204
240.496	799.788		163.8	23.8102	5.50739		163.8	29.4584	6.1259		163.8	21.8278	5.27315		163.8	70.751	9.49361
240.547	799.788		163.9	21.5068	5.23423		163.9	29.5406	6.13443		163.9	20.1666	5.06852		163.9	68.0743	9.3123
240.806	799.788		164	21.4956	5.23287		164	27.379	5.90574		164	22.2124	5.3194		164	68.1527	9.31766
240.887	799.788		164.1	23.3696	5.45621		164.1	27.5321	5.92223		164.1	20.4503	5.10405		164.1	69.5639	9.41363
241.136	800.094		164.2	23.6758	5.49183		164.2	27.7076	5.94107		164.2	22.0929	5.30507		164.2	68.7836	9.36069
241.207	800.094		164.3	22.679	5.37498		164.3	28.2713	6.0012		164.3	22.0892	5.30463		164.3	75.4063	9.80097
241.446	799.773		164.4	21.4918	5.23241		164.4	28.0436	5.97698		164.4	21.9921	5.29296		164.4	70.4374	9.47255
241.537	799.773		164.5	22.2571	5.32476		164.5	27.9278	5.96463		164.5	21.8316	5.27361		164.5	70.7771	9.49536
241.816	799.773		164.6	21.5889	5.24422		164.6	28.2302	5.99684		164.6	19.8418	5.02754		164.6	68.3804	9.33321
241.866	799.773		164.7	23.407	5.46057		164.7	27.6292	5.93266		164.7	21.8913	5.28081		164.7	74.6186	9.74964
242.006	800.094		164.8	23.8997	5.51775		164.8	27.9726	5.96942		164.8	21.7718	5.26639		164.8	73.6815	9.68823
242.086	800.094		164.9	21.63	5.2492		164.9	26.7967	5.84259		164.9	21.7121	5.25916		164.9	72.2107	9.59104
242.326	800.102		165	21.615	5.24739		165	26.7817	5.84097		165	21.0737	5.18127		165	72.9946	9.64297
242.406	800.102		165.1	21.6449	5.25101		165.1	29.6413	6.14489		165.1	20.5212	5.11289		165.1	71.1094	9.51763
242.635	799.773		165.2	23.8288	5.50955		165.2	26.8415	5.84748		165.2	21.7046	5.25825		165.2	70.9526	9.50713
242.815	800.102		165.3	23.8512	5.51214		165.3	26.8041	5.84341		165.3	21.4657	5.22923		165.3	69.1383	9.38479
242.995	799.773		165.4	23.5675	5.47926		165.4	28.6334	6.03951		165.4	21.6374	5.25011		165.4	71.4342	9.53934
243.125	800.109		165.5	23.7579	5.50135		165.5	28.3609	6.0107		165.5	20.622	5.12544		165.5	69.6423	9.41893
243.186	800.109		165.6	21.4284	5.22468		165.6	28.8686	6.06426		165.6	21.5292	5.23696		165.6	72.2853	9.596
243.325	799.781		165.7	21.3799	5.21876		165.7	29.6899	6.14992		165.7	21.4844	5.2315		165.7	76.5262	9.87348
243.405	799.781		165.8	21.3463	5.21466		165.8	26.8713	5.85073		165.8	21.3799	5.21876		165.8	74.3087	9.72938
243.685	799.781		165.9	23.6422	5.48793		165.9	26.8825	5.85195		165.9	21.4694	5.22969		165.9	76.7539	9.88816
243.815	799.788		166	23.6795	5.49226		166	27.2708	5.89405		166	20.6033	5.12312		166	76.8361	9.89345
244.005	800.117		166.1	23.6832	5.4927		166.1	27.7486	5.94547		166.1	20.6892	5.13378		166.1	76.9219	9.89898
244.065	800.117		166.2	22.4065	5.34259		166.2	27.7038	5.94067		166.2	21.4097	5.22241		166.2	75.7348	9.82229
244.324	800.109		166.3	23.7019	5.49486		166.3	26.8975	5.85357		166.3	19.8231	5.02518		166.3	76.9331	9.8997
244.395	800.109		166.4	21.4545	5.22787		166.4	26.8825	5.85195		166.4	19.308	4.95945		166.4	72.4272	9.60541
244.634	799.788		166.5	23.743	5.49962		166.5	27.1961	5.88598		166.5	20.1591	5.06758		166.5	76.3209	9.86023
244.725	799.788		166.6	23.7467	5.50005		166.6	27.8718	5.95865		166.6	19.2743	4.95513		166.6	70.303	9.46351
245.004	799.788		166.7	21.4433	5.2265		166.7	26.8751	5.85113		166.7	20.7975	5.14719		166.7	77.1758	9.9153
245.064	799.788		166.8	21.4209	5.22377		166.8	26.8527	5.84869		166.8	20.357	5.09239		166.8	73.633	9.68504
245.324	800.117		166.9	23.6869	5.49313		166.9	26.9647	5.86088		166.9	19.2557	4.95273		166.9	73.2336	9.65873
245.394	800.117		167	21.4881	5.23196		167	26.834	5.84666		167	21.2604	5.20416		167	77.34	9.92584
245.634	799.796		167.1	21.4844	5.2315		167.1	27.0244	5.86737		167.1	20.3532	5.09192		167.1	76.6494	9.88142
245.724	799.796		167.2	22.4139	5.34348		167.2	27.7076	5.94107		167.2	19.2258	4.94889		167.2	77.5006	9.93614
246.004	799.804		167.3	21.5367	5.23786		167.3	27.7188	5.94227		167.3	20.3943	5.09706		167.3	76.2201	9.85371
246.054	799.804		167.4	22.7798	5.38691		167.4	26.834	5.84666		167.4	20.1815	5.0704		167.4	75.7647	9.82423
246.193	800.125		167.5	23.8811	5.51559		167.5	26.8377	5.84707		167.5	19.1959	4.94504		167.5	77.7134	9.94977
246.274	800.125		167.6	21.5964	5.24512		167.6	27.5732	5.92664		167.6	19.2034	4.946		167.6	74.2005	9.72229
246.513	800.133		167.7	23.1792	5.43394		167.7	27.7486	5.94547		167.7	19.2184	4.94793		167.7	74.3236	9.73035
246.594	800.133		167.8	21.6374	5.25011		167.8	26.8228	5.84544		167.8	19.2631	4.95369		167.8	76.3731	9.8636
246.873	800.133		167.9	21.6337	5.24965		167.9	26.8153	5.84463		167.9	19.2594	4.95321		167.9	75.634	9.81575
246.923	800.133		168	21.671	5.25418		168	29.2755	6.10685		168	19.237	4.95033		168	75.7609	9.82399
247.083	799.812		168.1	21.6636	5.25328		168.1	27.659	5.93586		168.1	19.2557	4.95273		168.1	75.1935	9.78713
247.154	799.812		168.2	23.4966	5.47101		168.2	29.5816	6.1387		168.2	19.237	4.95033		168.2	76.8473	9.89417
247.403	799.812		168.3	21.7158	5.25961		168.3	29.2083	6.09984		168.3	19.4871	4.98241		168.3	71.983	9.57591
247.473	799.812		168.4	24.008	5.53023		168.4	29.507	6.13094		168.4	21.1559	5.19135		168.4	72.905	9.63705
247.713	800.141		168.5	24.0491	5.53496		168.5	29.4771	6.12784		168.5	21.182	5.19456		168.5	77.8963	9.96147
247.803	800.141		168.6	21.798	5.26955		168.6	27.7748	5.94827		168.6	20.006	5.04831		168.6	75.9625	9.83705
248.082	800.133		168.7	24.0565	5.53582		168.7	27.9428	5.96623		168.7	19.1512	4.93927		168.7	72.6288	9.61877
248.133	800.133		168.8	21.7681	5.26593		168.8	29.5107	6.13133		168.8	19.1623	4.94071		168.8	74.4804	9.74061
248.272	799.812		168.9	22.4737	5.3506		168.9	29.5107	6.13133		168.9	19.125	4.9359		168.9	76.7241	9.88624
248.353	799.812		169	21.8278	5.27315		169	26.7108	5.83323		169	19.1698	4.94167		169	72.0277	9.57889
248.592	799.82		169.1	23.9072	5.51861		169.1	26.7034	5.83241		169.1	19.405	4.9719		169.1	73.9466	9.70564
248.673	799.82		169.2	23.2166	5.43831		169.2	29.5331	6.13366		169.2	21.1969	5.19639		169.2	77.075	9.90882
248.912	800.141		169.3	22.4811	5.35149		169.3	27.3865	5.90655		169.3	19.1362	4.93734		169.3	79.0946	10.0378
249.092	799.82		169.4	24.1387	5.54526		169.4	28.3011	6.00437		169.4	20.6668	5.131		169.4	78.0494	9.97125
249.262	800.141		169.5	24.1163	5.54269		169.5	26.7258	5.83486		169.5	20.9692	5.1684		169.5	79.1058	10.0385
249.402	799.82		169.6	21.8166	5.2718		169.6	26.7594	5.83852		169.6	20.3458	5.09099		169.6	79.076	10.0366
249.442	799.82		169.7	24.1461	5.54612		169.7	29.5816	6.1387		169.7	21.0849	5.18264		169.7	76.7241	9.88624
249.592	800.148		169.8	24.1461	5.54612		169.8	27.9428	5.96623		169.8	20.0023	5.04784		169.8	78.6429	10.0091
249.662	800.148		169.9	24.0864	5.53925		169.9	27.7262	5.94307		169.9	19.6066	4.99766		169.9	75.9924	9.83898
249.901	799.828		170	21.7345	5.26187		170	29.6563	6.14644		170	21.0364	5.17668		170	79.061	10.0357
249.992	799.828		170.1	23.9595	5.52464		170.1	29.6974	6.15069		170.1	20.398	5.09752		170.1	78.4488	9.99674
250.271	799.828		170.2	24.0379	5.53367		170.2	26.8825	5.85195		170.2	21.0327	5.17622		170.2	78.6541	10.0098
250.461	799.828		170.3	21.727	5.26097		170.3	27.2857	5.89567		170.3	19.2146	4.94745		170.3	75.746	9.82302
250.542	799.828		170.4	21.671	5.25418		170.4	29.7795	6.15919		170.4	19.0429	4.92529		170.4	79.2029	10.0447
250.831	799.828		170.5	23.8848	5.51602		170.5	29.6078	6.14141		170.5	19.9426	5.04029		170.5	78.4376	9.99602
251.021	800.156		170.6	21.9398	5.28666		170.6	28.947	6.07249		170.6	19.0205	4.92239		170.6	79.3783	10.0558
251.081	800.156		170.7	21.6225	5.24829		170.7	29.0254	6.08071		170.7	20.3383	5.09006		170.7	78.0456	9.97102
251.341	800.164		170.8	23.952	5.52378		170.8	28.6483	6.04108		170.8	20.9767	5.16932		170.8	78.4525	9.99698
251.411	800.164		170.9	23.9856	5.52765		170.9	29.8355	6.16498		170.9	19.8829	5.03274		170.9	72.6848	9.62248
251.651	800.164		171	21.6897	5.25644		171	28.5699	6.03281		171	19.7485	5.0157		171	77.3064	9.92369
251.83	799.835		171.1	22.3953	5.34126		171.1	29.884	6.16999		171.1	19.2706	4.95465		171.1	71.8635	9.56796
252.02	800.164		171.2	22.2273	5.32119		171.2	28.1556	5.9889		171.2	19.1325	4.93686		171.2	74.193	9.7218
252.091	800.164		171.3	22.1862	5.31627		171.3	29.9139	6.17307		171.3	19.8903	5.03369		171.3	78.4264	9.99531
252.34	800.164		171.4	23.7654	5.50221		171.4	29.9624	6.17808		171.4	20.8721	5.15642		171.4	76.3209	9.86023
252.411	800.164		171.5	23.7877	5.5048		171.5	28.3459	6.00912		171.5	21.0924	5.18356		171.5	73.6629	9.687
252.65	799.843		171.6	21.5628	5.24104		171.6	30.0184	6.18385		171.6	20.3495	5.09146		171.6	73.8085	9.69657
252.74	799.843		171.7	23.1344	5.42869		171.7	27.9166	5.96344		171.7	21.1036	5.18494		171.7	73.7749	9.69437
253.02	799.851		171.8	21.5329	5.23741		171.8	27.1999	5.88638		171.8	21.0961	5.18402		171.8	73.8159	9.69706
253.09	799.851		171.9	21.8614	5.27721		171.9	27.9204	5.96384		171.9	19.0952	4.93204		171.9	76.7577	9.8884
253.34	800.172		172	23.7318	5.49832		172	28.6222	6.03833		172	21.1148	5.18631		172	72.1323	9.58584
253.41	800.172		172.1	21.4993	5.23332		172.1	27.2372	5.89042		172.1	21.0439	5.17759		172.1	77.1048	9.91074
253.649	800.18		172.2	23.7654	5.50221		172.2	30.108	6.19307		172.2	21.0812	5.18218		172.2	79.7591	10.0799
253.74	800.18		172.3	22.6566	5.37233		172.3	30.1005	6.1923		172.3	21.1073	5.1854		172.3	73.4016	9.66981
254.029	800.172		172.4	21.7681	5.26593		172.4	30.0557	6.18769		172.4	19.0802	4.93011		172.4	74.9284	9.76986
254.199	800.18		172.5	23.8699	5.5143		172.5	29.9885	6.18077		172.5	21.0775	5.18173		172.5	72.2928	9.5965
254.339	799.859		172.6	21.5964	5.24512		172.6	27.9428	5.96623		172.6	21.0887	5.1831		172.6	77.2766	9.92177
254.399	799.859		172.7	23.9147	5.51947		172.7	30.1715	6.1996		172.7	21.0812	5.18218		172.7	79.4829	10.0624
254.649	799.859		172.8	21.6486	5.25147		172.8	28.5475	6.03045		172.8	19.4909	4.98288		172.8	72.2853	9.596
254.73	799.859		172.9	21.6822	5.25554		172.9	28.5923	6.03518		172.9	19.1026	4.93301		172.9	74.7791	9.76012
254.979	800.188		173	22.5894	5.36436		173	27.338	5.90131		173	21.1148	5.18631		173	79.7965	10.0822
255.059	800.188		173.1	22.7126	5.37896		173.1	27.3044	5.89768		173.1	19.1213	4.93542		173.1	79.188	10.0437
255.309	800.188		173.2	24.0453	5.53453		173.2	27.3119	5.89849		173.2	19.1213	4.93542		173.2	79.7965	10.0822
255.379	800.188		173.3	22.1227	5.30866		173.3	28.3982	6.01465		173.3	19.125	4.9359		173.3	74.361	9.7328
255.618	799.89		173.4	24.1237	5.54354		173.4	27.2484	5.89163		173.4	21.126	5.18769		173.4	79.789	10.0818
255.709	799.89		173.5	24.1909	5.55126		173.5	30.0856	6.19077		173.5	19.1213	4.93542		173.5	72.2517	9.59377
255.998	799.89		173.6	22.1227	5.30866		173.6	28.0921	5.98215		173.6	20.581	5.12033		173.6	72.192	9.5898
256.059	799.89		173.7	24.4112	5.57647		173.7	28.9395	6.07171		173.7	21.2044	5.1973		173.7	74.8799	9.7667
256.308	799.898		173.8	24.4635	5.58244		173.8	29.5107	6.13133		173.8	19.1959	4.94504		173.8	72.2331	9.59253
256.379	799.898		173.9	24.5717	5.59478		173.9	29.94	6.17577		173.9	21.2529	5.20325		173.9	72.2667	9.59476
256.618	799.898		174	22.9627	5.4085		174	27.0543	5.87061		174	20.9169	5.16196		174	79.8301	10.0844
256.708	799.898		174.1	24.7845	5.61895		174.1	29.2456	6.10374		174.1	21.3649	5.21694		174.1	79.8749	10.0872
256.998	799.906		174.2	22.9627	5.4085		174.2	27.3977	5.90775		174.2	19.3378	4.96328		174.2	72.3227	9.59848
257.058	799.906		174.3	22.6267	5.36879		174.3	26.9833	5.86291		174.3	19.7186	5.01191		174.3	74.8426	9.76426
257.307	799.898		174.4	22.7275	5.38073		174.4	29.8093	6.16228		174.4	21.4135	5.22286		174.4	73.5621	9.68037
257.378	799.898		174.5	22.7611	5.38471		174.5	29.772	6.15842		174.5	19.3602	4.96615		174.5	72.2704	9.59501
257.617	799.906		174.6	23.2166	5.43831		174.6	28.8611	6.06348		174.6	19.3714	4.96759		174.6	72.2667	9.59476
257.708	799.906		174.7	23.28	5.44574		174.7	29.7534	6.15649		174.7	21.3836	5.21922		174.7	73.8719	9.70074
257.997	800.18		174.8	22.9291	5.40454		174.8	29.7048	6.15147		174.8	21.3873	5.21967		174.8	72.2219	9.59179
258.177	799.906		174.9	22.9627	5.4085		174.9	26.8639	5.84991		174.9	19.3901	4.96998		174.9	72.2069	9.5908
258.257	799.906		175	24.4261	5.57818		175	29.6787	6.14876		175	21.4246	5.22423		175	72.2219	9.59179
258.497	799.898		175.1	23.1307	5.42825		175.1	29.6451	6.14528		175.1	21.4246	5.22423		175.1	75.0255	9.77619
258.577	799.898		175.2	23.183	5.43438		175.2	28.6371	6.0399		175.2	21.462	5.22878		175.2	79.7442	10.0789
258.877	799.906		175.3	23.2763	5.4453		175.3	28.7902	6.05602		175.3	19.5319	4.98813		175.3	72.1771	9.58881
259.057	800.188		175.4	23.3398	5.45272		175.4	29.115	6.09009		175.4	19.7895	5.02091		175.4	79.7479	10.0792
259.137	800.188		175.5	23.4219	5.46231		175.5	27.9278	5.96463		175.5	21.5479	5.23923		175.5	77.8403	9.95789
259.376	799.89		175.6	25.9717	5.75195		175.6	29.339	6.11347		175.6	20.525	5.11336		175.6	73.4314	9.67177
259.457	799.89		175.7	24.2917	5.56281		175.7	29.4771	6.12784		175.7	21.5777	5.24286		175.7	79.1656	10.0423
259.686	799.914		175.8	23.7205	5.49702		175.8	29.4584	6.1259		175.8	21.4844	5.2315		175.8	76.6718	9.88287
259.787	799.914		175.9	25.3034	5.67747		175.9	28.4915	6.02453		175.9	21.5889	5.24422		175.9	79.4269	10.0589
260.076	799.921		176	23.7952	5.50567		176	29.171	6.09594		176	21.6113	5.24694		176	75.2047	9.78786
260.117	799.921		176.1	23.8326	5.50998		176.1	28.4355	6.01861		176.1	21.2641	5.20462		176.1	74.4991	9.74183
260.246	800.195		176.2	23.8923	5.51688		176.2	29.3838	6.11813		176.2	20.7377	5.1398		176.2	78.7661	10.0169
260.386	799.921		176.3	23.9557	5.52421		176.3	29.3651	6.11619		176.3	19.6253	5.00003		176.3	79.5874	10.069
260.446	799.921		176.4	23.9968	5.52894		176.4	29.339	6.11347		176.4	20.189	5.07133		176.4	76.235	9.85468
260.696	800.195		176.5	26.5466	5.81526		176.5	28.1556	5.9889		176.5	19.7149	5.01143		176.5	79.5575	10.0671
260.776	800.195		176.6	24.0565	5.53582		176.6	27.4313	5.91138		176.6	21.4022	5.2215		176.6	75.7833	9.82544
261.026	800.203		176.7	24.1573	5.5474		176.7	29.1523	6.09399		176.7	20.0359	5.05207		176.7	74.9321	9.77011
261.096	800.203		176.8	24.2021	5.55254		176.8	29.0553	6.08384		176.8	21.1895	5.19547		176.8	79.6621	10.0738
261.335	800.227		176.9	24.2731	5.56067		176.9	27.8905	5.96065		176.9	19.7522	5.01618		176.9	79.677	10.0747
261.426	800.227		177	24.3104	5.56495		177	27.0431	5.86939		177	19.7671	5.01807		177	76.9555	9.90114
261.705	800.227		177.1	24.3104	5.56495		177.1	27.1663	5.88275		177.1	20.5548	5.11708		177.1	79.7778	10.0811
261.756	800.227		177.2	25.1989	5.66573		177.2	27.0729	5.87263		177.2	21.4881	5.23196		177.2	79.1581	10.0418
261.895	799.906		177.3	24.3328	5.56751		177.3	26.33	5.7915		177.3	19.7522	5.01618		177.3	76.1678	9.85033
261.975	799.906		177.4	26.9311	5.85723		177.4	27.1028	5.87587		177.4	19.7858	5.02044		177.4	78.2547	9.98436
262.215	799.906		177.5	24.904	5.63248		177.5	29.0553	6.08384		177.5	19.8269	5.02565		177.5	79.8338	10.0846
262.385	800.235		177.6	24.4037	5.57562		177.6	29.044	6.08266		177.6	19.8119	5.02376		177.6	75.0516	9.77789
262.425	800.235		177.7	24.5157	5.5884		177.7	28.7081	6.04738		177.7	20.133	5.0643		177.7	75.5593	9.81091
262.715	800.235		177.8	24.5194	5.58883		177.8	28.9843	6.0764		177.8	19.7261	5.01286		177.8	73.8906	9.70197
262.755	800.235		177.9	24.6016	5.59818		177.9	26.2068	5.77793		177.9	19.7447	5.01523		177.9	73.2074	9.65701
262.885	800.235		178	24.6874	5.60794		178	26.2255	5.77999		178	19.7895	5.02091		178	74.8239	9.76305
263.014	799.937		178.1	25.7327	5.72543		178.1	28.443	6.0194		178.1	19.7485	5.0157		178.1	75.9177	9.83415
263.085	799.937		178.2	26.8601	5.84951		178.2	26.2292	5.7804		178.2	19.7821	5.01997		178.2	74.6036	9.74867
263.334	800.219		178.3	25.6133	5.71212		178.3	26.793	5.84219		178.3	19.8418	5.02754		178.3	73.8197	9.69731
263.415	800.219		178.4	27.5172	5.92062		178.4	26.8228	5.84544		178.4	22.022	5.29655		178.4	79.1357	10.0404
263.654	800.219		178.5	27.5919	5.92865		178.5	27.3193	5.8993		178.5	22.0556	5.30059		178.5	72.2443	9.59327
263.735	800.219		178.6	27.6516	5.93506		178.6	26.2404	5.78164		178.6	22.0668	5.30194		178.6	76.0932	9.8455
264.024	799.921		178.7	27.7337	5.94387		178.7	26.2218	5.77958		178.7	19.9575	5.04218		178.7	76.5598	9.87565
264.065	799.921		178.8	27.771	5.94787		178.8	26.1732	5.77423		178.8	20.0695	5.05631		178.8	78.0531	9.97149
264.204	800.219		178.9	27.8121	5.95226		178.9	26.2143	5.77876		178.9	22.0668	5.30194		178.9	72.7669	9.62791
264.284	800.219		179	27.8532	5.95666		179	27.1924	5.88558		179	21.6636	5.25328		179	76.194	9.85202
264.514	800.219		179.1	27.9054	5.96224		179.1	26.0986	5.76599		179.1	20.1964	5.07227		179.1	79.9458	10.0917
264.614	800.219		179.2	27.9876	5.97101		179.2	26.0277	5.75815		179.2	19.8343	5.02659		179.2	77.7843	9.95431
264.893	799.921		179.3	28.0734	5.98016		179.3	25.9941	5.75443		179.3	21.9436	5.28711		179.3	77.0451	9.9069
264.944	799.921		179.4	28.1406	5.98731		179.4	25.9754	5.75236		179.4	19.8343	5.02659		179.4	76.8846	9.89657
265.073	799.921		179.5	28.234	5.99723		179.5	25.9156	5.74574		179.5	21.9062	5.28262		179.5	78.9901	10.0312
265.164	799.921		179.6	28.29	6.00318		179.6	25.8335	5.73663		179.6	19.8119	5.02376		179.6	75.8057	9.82689
265.403	799.945		179.7	28.3534	6.00991		179.7	25.7999	5.7329		179.7	21.8764	5.27901		179.7	77.5155	9.9371
265.484	799.945		179.8	28.4281	6.01782		179.8	26.5055	5.81076		179.8	21.854	5.27631		179.8	76.9219	9.89898
265.703	799.953		179.9	28.5027	6.02571		179.9	26.4607	5.80585		179.9	19.7597	5.01712		179.9	77.4968	9.9359
265.893	799.929		180	28.6782	6.04423		180	28.4393	6.019		180	21.8465	5.27541		180	73.4426	9.67251
266.083	799.929		180.1	28.6819	6.04462		180.1	25.7103	5.72294		180.1	21.8017	5.27		180.1	76.5822	9.87709
266.143	799.929		180.2	28.7753	6.05445		180.2	26.5802	5.81894		180.2	21.7457	5.26322		180.2	80.5506	10.1298
266.403	799.961		180.3	28.3609	6.0107		180.3	28.3721	6.01189		180.3	21.7308	5.26142		180.3	73.4389	9.67227
266.473	799.961		180.4	28.8462	6.06191		180.4	26.4271	5.80216		180.4	19.9127	5.03652		180.4	74.8538	9.76499
266.712	800.235		180.5	28.9321	6.07092		180.5	25.6618	5.71753		180.5	20.3644	5.09332		180.5	73.8383	9.69853
266.902	799.961		180.6	28.9992	6.07797		180.6	26.1658	5.7734		180.6	20.6892	5.13378		180.6	72.9498	9.64001
267.072	799.937		180.7	28.9918	6.07719		180.7	27.4052	5.90856		180.7	20.4055	5.09846		180.7	79.509	10.0641
267.153	799.937		180.8	28.9657	6.07445		180.8	28.2638	6.00041		180.8	21.6412	5.25056		180.8	75.634	9.81575
267.402	800.235		180.9	29.0104	6.07914		180.9	27.7934	5.95026		180.9	21.6225	5.24829		180.9	72.8901	9.63606
267.472	800.235		181	26.2479	5.78246		181	27.2335	5.89002		181	21.5329	5.23741		181	72.8602	9.63409
267.702	799.945		181.1	28.891	6.06661		181.1	27.0169	5.86656		181.1	21.294	5.20827		181.1	79.2216	10.0458
267.802	799.945		181.2	28.7491	6.0517		181.2	26.5876	5.81976		181.2	21.5404	5.23832		181.2	80.3303	10.1159
268.092	799.968		181.3	26.513	5.81158		181.3	28.1145	5.98453		181.3	21.5068	5.23423		181.3	77.8963	9.96147
268.132	799.968		181.4	28.1406	5.98731		181.4	27.338	5.90131		181.4	21.5068	5.23423		181.4	74.2266	9.724
268.262	799.945		181.5	28.2564	5.99961		181.5	25.4378	5.69253		181.5	21.4246	5.22423		181.5	79.1394	10.0406
268.352	799.945		181.6	29.3016	6.10958		181.6	28.1294	5.98612		181.6	21.4433	5.2265		181.6	76.6046	9.87854
268.591	800.242		181.7	28.0212	5.97459		181.7	26.4943	5.80953		181.7	21.5143	5.23514		181.7	75.578	9.81212
268.672	800.242		181.8	28.0212	5.97459		181.8	26.513	5.81158		181.8	21.5031	5.23378		181.8	75.2121	9.78834
268.951	799.945		181.9	26.7258	5.83486		181.9	28.0585	5.97857		181.9	19.8194	5.0247		181.9	79.0536	10.0352
269.002	799.945		182	26.8153	5.84463		182	27.0991	5.87547		182	21.4956	5.23287		182	77.5678	9.94044
269.151	800.258		182.1	26.8676	5.85032		182.1	25.3631	5.68417		182.1	19.4797	4.98145		182.1	76.1006	9.84599
269.221	800.258		182.2	26.9311	5.85723		182.2	25.3669	5.68458		182.2	20.4242	5.10079		182.2	79.2328	10.0466
269.451	799.953		182.3	26.9385	5.85804		182.3	27.8793	5.95945		182.3	21.4844	5.2315		182.3	78.837	10.0214
269.552	799.953		182.4	26.9871	5.86331		182.4	28.0734	5.98016		182.4	21.518	5.23559		182.4	79.9757	10.0936
269.831	799.953		182.5	27.0095	5.86575		182.5	28.066	5.97937		182.5	20.0807	5.05772		182.5	76.9742	9.90234
269.881	799.953		182.6	29.8653	6.16806		182.6	26.3375	5.79232		182.6	21.3761	5.21831		182.6	79.7293	10.078
270.011	799.953		182.7	29.1523	6.09399		182.7	27.4537	5.91379		182.7	19.5095	4.98527		182.7	77.4819	9.93494
270.141	799.961		182.8	29.1523	6.09399		182.8	26.5951	5.82058		182.8	21.5777	5.24286		182.8	79.8786	10.0874
270.211	799.961		182.9	29.9251	6.17423		182.9	27.9726	5.96942		182.9	21.5814	5.24331		182.9	76.138	9.8484
270.45	799.953		183	29.9811	6.18		183	27.4985	5.91861		183	19.7261	5.01286		183	77.075	9.90882
270.531	799.953		183.1	30.0595	6.18808		183.1	25.3669	5.68458		183.1	21.6449	5.25101		183.1	79.9383	10.0912
270.76	799.968		183.2	27.3305	5.9005		183.2	25.8074	5.73373		183.2	21.6636	5.25328		183.2	77.284	9.92225
270.861	799.968		183.3	27.3305	5.9005		183.3	28.0809	5.98096		183.3	21.7196	5.26006		183.3	73.7599	9.69338
271.08	799.961		183.4	29.94	6.17577		183.4	28.0958	5.98255		183.4	21.7382	5.26232		183.4	75.7982	9.82641
271.26	799.961		183.5	29.8093	6.16228		183.5	28.0884	5.98175		183.5	20.1143	5.06195		183.5	76.6195	9.8795
271.301	799.961		183.6	29.7944	6.16074		183.6	25.882	5.74202		183.6	19.7933	5.02139		183.6	72.8826	9.63557
271.58	799.968		183.7	28.9918	6.07719		183.7	25.4527	5.6942		183.7	20.2263	5.07602		183.7	74.1183	9.7169
271.63	799.968		183.8	28.8835	6.06583		183.8	26.6809	5.82996		183.8	20.2338	5.07696		183.8	72.64	9.61951
271.76	799.961		183.9	28.8686	6.06426		183.9	26.6138	5.82262		183.9	19.5207	4.9867		183.9	79.9533	10.0921
271.89	799.968		184	27.8158	5.95266		184	26.1695	5.77382		184	19.4535	4.97811		184	79.2365	10.0468
271.96	799.968		184.1	29.395	6.1193		184.1	25.5423	5.70421		184.1	19.4237	4.97429		184.1	77.788	9.95455
272.21	799.968		184.2	29.2755	6.10685		184.2	25.5535	5.70546		184.2	19.909	5.03605		184.2	72.2965	9.59674
272.28	799.968		184.3	28.0286	5.97539		184.3	25.5871	5.70921		184.3	19.4162	4.97333		184.3	74.1108	9.71642
272.529	799.968		184.4	28.0286	5.97539		184.4	25.6095	5.71171		184.4	20.3906	5.09659		184.4	76.9593	9.90138
272.609	799.968		184.5	27.4911	5.91781		184.5	25.6469	5.71587		184.5	19.3677	4.96711		184.5	77.8515	9.95861
272.849	799.976		184.6	29.0067	6.07875		184.6	25.6394	5.71504		184.6	19.3229	4.96136		184.6	74.6858	9.75403
272.94	799.976		184.7	28.9806	6.07601		184.7	26.5466	5.81526		184.7	20.2674	5.08117		184.7	74.9657	9.7723
273.169	799.976		184.8	26.4196	5.80134		184.8	26.9609	5.86047		184.8	20.3346	5.08959		184.8	74.3274	9.7306
273.339	799.976		184.9	28.7977	6.05681		184.9	26.3375	5.79232		184.9	19.2893	4.95705		184.9	72.2032	9.59055
273.529	799.976		185	25.9903	5.75401		185	28.1182	5.98493		185	19.6626	5.00479		185	74.2228	9.72375
273.609	799.976		185.1	26.6922	5.83119		185.1	28.4841	6.02374		185.1	19.2594	4.95321		185.1	77.1198	9.9117
273.839	799.976		185.2	27.6852	5.93866		185.2	26.8937	5.85317		185.2	20.2375	5.07743		185.2	79.8226	10.0839
273.939	799.976		185.3	25.6394	5.71504		185.3	28.6035	6.03636		185.3	21.2343	5.20096		185.3	79.8674	10.0867
274.168	799.984		185.4	25.5685	5.70713		185.4	28.0697	5.97976		185.4	20.8572	5.15458		185.4	77.5454	9.93901
274.348	799.984		185.5	28.1742	5.99089		185.5	26.2964	5.7878		185.5	21.1111	5.18585		185.5	76.4702	9.86987
274.528	799.984		185.6	26.5167	5.81199		185.6	25.9717	5.75195		185.6	19.2146	4.94745		185.6	72.3899	9.60294
274.658	799.984		185.7	25.3557	5.68333		185.7	26.9945	5.86412		185.7	19.1922	4.94456		185.7	75.9513	9.83632
274.718	799.984		185.8	26.7892	5.84178		185.8	27.3753	5.90534		185.8	19.6626	5.00479		185.8	76.1492	9.84913
274.978	799.992		185.9	25.4714	5.69628		185.9	28.8499	6.0623		185.9	21.238	5.20142		185.9	76.2238	9.85395
275.048	799.992		186	25.0869	5.65312		186	26.1172	5.76805		186	19.181	4.94312		186	78.2995	9.98722
275.288	799.984		186.1	27.7374	5.94427		186.1	26.233	5.78081		186.1	19.1549	4.93975		186.1	73.3231	9.66464
275.378	799.984		186.2	27.5844	5.92784		186.2	27.8532	5.95666		186.2	19.1138	4.93445		186.2	73.3418	9.66587
275.658	799.992		186.3	25.7029	5.72211		186.3	26.8041	5.84341		186.3	19.1063	4.93349		186.3	75.298	9.79393
275.718	799.992		186.4	24.8405	5.6253		186.4	28.1966	5.99327		186.4	19.0317	4.92384		186.4	72.5056	9.61061
275.858	799.992		186.5	24.8106	5.62191		186.5	29.003	6.07836		186.5	20.7863	5.14581		186.5	74.6932	9.75452
275.938	799.992		186.6	25.1877	5.66447		186.6	26.3263	5.79109		186.6	19.7522	5.01618		186.6	73.2112	9.65726
276.167	800		186.7	27.2484	5.89163		186.7	26.3263	5.79109		186.7	19.1586	4.94023		186.7	75.2644	9.79174
276.347	800		186.8	27.0916	5.87466		186.8	26.8415	5.84748		186.8	19.4834	4.98193		186.8	73.8309	9.69804
276.527	800		186.9	27.0393	5.86899		186.9	27.4649	5.91499		186.9	18.8973	4.90642		186.9	72.5504	9.61358
276.657	800		187	26.9871	5.86331		187	26.3786	5.79683		187	20.7452	5.14072		187	73.7823	9.69486
276.717	800		187.1	26.2479	5.78246		187.1	27.7374	5.94427		187.1	19.7074	5.01049		187.1	72.4907	9.60962
276.857	800		187.2	25.7439	5.72668		187.2	28.0473	5.97738		187.2	19.8493	5.02849		187.2	74.305	9.72913
276.938	800		187.3	26.345	5.79314		187.3	28.5998	6.03596		187.3	20.7116	5.13656		187.3	77.9971	9.96792
277.217	800.008		187.4	26.793	5.84219		187.4	26.5503	5.81567		187.4	19.8455	5.02801		187.4	75.4847	9.80606
277.267	800.008		187.5	26.2927	5.78739		187.5	26.4682	5.80667		187.5	19.6551	5.00384		187.5	76.7577	9.8884
277.417	800		187.6	26.737	5.83608		187.6	28.7342	6.05013		187.6	20.0359	5.05207		187.6	75.2159	9.78858
277.487	800		187.7	26.6249	5.82384		187.7	26.6212	5.82343		187.7	20.51	5.1115		187.7	76.9891	9.9033
277.727	800.008		187.8	24.0379	5.53367		187.8	28.2451	5.99842		187.8	18.5539	4.86163		187.8	74.0213	9.71054
277.817	800.008		187.9	26.4756	5.80749		187.9	28.8835	6.06583		187.9	19.9762	5.04454		187.9	75.2607	9.7915
278.097	800.008		188	26.3935	5.79847		188	28.7305	6.04974		188	20.4055	5.09846		188	78.2211	9.98222
278.147	800.008		188.1	25.841	5.73746		188.1	28.9918	6.07719		188.1	20.3719	5.09426		188.1	72.5243	9.61185
278.287	800.015		188.2	23.784	5.50437		188.2	28.9432	6.0721		188.2	20.3308	5.08912		188.2	74.2228	9.72375
278.367	800.015		188.3	23.7056	5.49529		188.3	28.0548	5.97817		188.3	20.2935	5.08445		188.3	74.1482	9.71886
278.606	800.008		188.4	23.6272	5.4862		188.4	26.6884	5.83078		188.4	19.8231	5.02518		188.4	80.222	10.1091
278.687	800.008		188.5	26.0314	5.75856		188.5	28.7641	6.05327		188.5	18.4456	4.84743		188.5	79.7106	10.0768
278.966	800.015		188.6	23.9856	5.52765		188.6	28.779	6.05484		188.6	18.509	4.85576		188.6	73.8981	9.70246
279.017	800.015		188.7	25.8895	5.74285		188.7	28.7006	6.04659		188.7	19.4423	4.97668		188.7	75.0665	9.77886
279.156	800.015		188.8	23.3846	5.45795		188.8	27.8196	5.95306		188.8	18.6696	4.87677		188.8	79.7218	10.0775
279.237	800.015		188.9	23.3398	5.45272		188.9	26.9273	5.85682		188.9	18.1768	4.81198		188.9	74.2602	9.7262
279.476	800.015		189	25.7365	5.72584		189	28.4206	6.01703		189	18.4829	4.85233		189	75.5966	9.81333
279.566	800.015		189.1	24.0229	5.53195		189.1	27.2783	5.89486		189.1	19.9351	5.03935		189.1	74.473	9.74012
279.846	800.015		189.2	23.1232	5.42737		189.2	27.0729	5.87263		189.2	18.4642	4.84988		189.2	74.0063	9.70956
279.896	800.015		189.3	25.4079	5.68918		189.3	28.2675	6.0008		189.3	18.1096	4.80308		189.3	72.7632	9.62767
280.036	800.015		189.4	22.9366	5.40542		189.4	28.4355	6.01861		189.4	20.0098	5.04878		189.4	77.6723	9.94714
280.116	800.015		189.5	25.2847	5.67537		189.5	27.2783	5.89486		189.5	18.0947	4.8011		189.5	77.6163	9.94355
280.356	800.015		189.6	25.2138	5.66741		189.6	29.3875	6.11852		189.6	19.9911	5.04642		189.6	75.1487	9.78421
280.436	800.015		189.7	22.7014	5.37764		189.7	28.8089	6.05798		189.7	18.7218	4.88359		189.7	79.4493	10.0603
280.715	800.023		189.8	22.5558	5.36036		189.8	28.3347	6.00793		189.8	19.5954	4.99623		189.8	74.3535	9.73231
280.766	800.023		189.9	24.7098	5.61048		189.9	30.3133	6.21415		189.9	19.7298	5.01333		189.9	78.3629	9.99127
280.915	800.023		190	22.302	5.33011		190	28.3459	6.00912		190	18.4978	4.85429		190	76.1156	9.84695
280.986	800.023		190.1	22.2273	5.32119		190.1	30.3507	6.21798		190.1	19.8791	5.03227		190.1	74.8724	9.76621
281.225	800.023		190.2	22.1452	5.31135		190.2	30.3619	6.21913		190.2	19.8903	5.03369		190.2	80.405	10.1206
281.316	800.023		190.3	22.0556	5.30059		190.3	28.4019	6.01505		190.3	19.8679	5.03085		190.3	77.1422	9.91314
281.585	800.023		190.4	21.9436	5.28711		190.4	30.4216	6.22524		190.4	19.8231	5.02518		190.4	80.1362	10.1037
281.645	800.023		190.5	22.4177	5.34393		190.5	29.4398	6.12396		190.5	19.8007	5.02234		190.5	78.4376	9.99602
281.785	800.023		190.6	23.9856	5.52765		190.6	30.4888	6.23211		190.6	18.3261	4.83171		190.6	79.3373	10.0532
281.865	800.023		190.7	21.615	5.24739		190.7	29.3166	6.11113		190.7	19.8716	5.03132		190.7	75.2345	9.7898
282.095	800.031		190.8	21.5628	5.24104		190.8	30.5672	6.24012		190.8	19.8866	5.03321		190.8	80.2743	10.1124
282.195	800.031		190.9	23.6496	5.4888		190.9	29.2904	6.10841		190.9	18.2963	4.82777		190.9	75.9737	9.83777
282.464	800.031		191	23.672	5.4914		191	28.7939	6.05641		191	18.9496	4.9132		191	77.4446	9.93255
282.514	800.031		191.1	21.3836	5.21922		191.1	30.0893	6.19115		191.1	17.9901	4.78721		191.1	73.9914	9.70858
282.654	800.031		191.2	21.2641	5.20462		191.2	27.8196	5.95306		191.2	19.8978	5.03463		191.2	77.0265	9.9057
282.774	800.031		191.3	22.2161	5.31984		191.3	30.7874	6.26256		191.3	18.0499	4.79515		191.3	75.6452	9.81648
282.844	800.031		191.4	23.448	5.46535		191.4	30.5485	6.23821		191.4	19.4909	4.98288		191.4	77.6499	9.94571
283.094	800.031		191.5	21.1745	5.19364		191.5	30.1117	6.19346		191.5	19.9724	5.04407		191.5	75.0927	9.78057
283.174	800.031		191.6	23.3696	5.45621		191.6	30.8882	6.2728		191.6	18.0797	4.79912		191.6	79.7143	10.077
283.414	800.031		191.7	21.0364	5.17668		191.7	28.0324	5.97579		191.7	18.0835	4.79961		191.7	78.5197	10.0013
283.505	800.031		191.8	22.7313	5.38117		191.8	31.0488	6.28908		191.8	18.0947	4.8011		191.8	74.7156	9.75598
283.784	800.031		191.9	20.8087	5.14858		191.9	28.163	5.9897		191.9	18.1395	4.80704		191.9	72.8864	9.63581
283.834	800.031		192	20.6482	5.12868		192	28.2228	5.99604		192	19.573	4.99337		192	77.1982	9.91674
283.964	800.039		192.1	20.5063	5.11103		192.1	28.3236	6.00674		192.1	19.9426	5.04029		192.1	77.5715	9.94068
284.094	800.039		192.2	22.5782	5.36303		192.2	28.3945	6.01426		192.2	18.0536	4.79565		192.2	79.9981	10.095
284.174	800.039		192.3	22.5147	5.35548		192.3	28.6707	6.04344		192.3	18.0163	4.79068		192.3	80.741	10.1417
284.413	800.031		192.4	22.4251	5.34482		192.4	31.5042	6.33504		192.4	18.9234	4.90981		192.4	79.1506	10.0414
284.504	800.031		192.5	20.2076	5.07368		192.5	30.765	6.26028		192.5	19.0616	4.9277		192.5	77.5939	9.94212
284.783	800.039		192.6	20.1143	5.06195		192.6	29.6787	6.14876		192.6	17.9603	4.78323		192.6	74.346	9.73182
284.843	800.039		192.7	22.175	5.31493		192.7	31.213	6.3057		192.7	17.9341	4.77975		192.7	79.9869	10.0943
285.103	800.047		192.8	20.174	5.06946		192.8	31.0525	6.28946		192.8	17.9005	4.77527		192.8	76.7465	9.88768
285.173	800.047		192.9	22.0593	5.30104		192.9	31.213	6.3057		192.9	18.6434	4.87336		192.9	75.3391	9.7966
285.413	800.047		193	21.9958	5.29341		193	31.9036	6.37508		193	17.8819	4.77278		193	80.573	10.1312
285.503	800.047		193.1	21.8988	5.28172		193.1	29.4958	6.12978		193.1	18.8898	4.90545		193.1	76.2873	9.85806
285.783	800.054		193.2	19.7597	5.01712		193.2	28.9582	6.07367		193.2	19.0056	4.92046		193.2	80.5394	10.1291
285.833	800.054		193.3	19.7485	5.0157		193.3	29.0179	6.07993		193.3	17.8259	4.7653		193.3	78.9416	10.0281
285.983	800.054		193.4	21.839	5.27451		193.4	32.1164	6.3963		193.4	19.7037	5.01001		193.4	80.4946	10.1263
286.053	800.054		193.5	21.727	5.26097		193.5	32.1948	6.4041		193.5	17.7811	4.75931		193.5	78.3517	9.99055
286.292	800.054		193.6	21.7233	5.26051		193.6	30.3731	6.22027		193.6	19.5879	4.99528		193.6	80.3938	10.1199
286.383	800.054		193.7	21.671	5.25418		193.7	31.5415	6.33879		193.7	17.8147	4.76381		193.7	77.0153	9.90498
286.652	800.054		193.8	21.6374	5.25011		193.8	30.6754	6.25116		193.8	19.6775	5.00669		193.8	77.34	9.92584
286.703	800.054		193.9	21.6262	5.24875		193.9	30.4627	6.22944		193.9	17.7773	4.75881		193.9	74.738	9.75744
286.842	799.898		194	20.5548	5.11708		194	29.9624	6.17808		194	17.796	4.76131		194	77.1982	9.91674
286.972	800.054		194.1	21.6038	5.24603		194.1	29.548	6.13521		194.1	17.8072	4.76281		194.1	76.8473	9.89417
287.033	800.054		194.2	19.5618	4.99194		194.2	30.1043	6.19269		194.2	18.2216	4.81791		194.2	74.0549	9.71274
287.292	800.062		194.3	21.6113	5.24694		194.3	31.5677	6.34142		194.3	17.8483	4.7683		194.3	77.747	9.95192
287.362	800.062		194.4	21.5329	5.23741		194.4	32.4786	6.43226		194.4	19.405	4.9719		194.4	77.1273	9.91218
287.602	799.898		194.5	20.9281	5.16334		194.5	29.4808	6.12823		194.5	17.8781	4.77228		194.5	75.2495	9.79077
287.692	799.898		194.6	19.4909	4.98288		194.6	29.5443	6.13482		194.6	19.2669	4.95417		194.6	72.9872	9.64247
287.972	800.062		194.7	19.4647	4.97954		194.7	29.9549	6.17731		194.7	17.8893	4.77378		194.7	73.0021	9.64346
288.022	800.062		194.8	19.5021	4.98432		194.8	30.8248	6.26636		194.8	18.1693	4.81099		194.8	76.3209	9.86023
288.161	799.906		194.9	19.5618	4.99194		194.9	29.5854	6.13908		194.9	18.5352	4.85919		194.9	77.8515	9.95861
288.242	799.906		195	19.573	4.99337		195	29.6227	6.14296		195	17.9416	4.78075		195	73.9951	9.70883
288.471	800.07		195.1	19.6141	4.99861		195.1	29.8653	6.16806		195.1	18.3971	4.84105		195.1	73.0768	9.64839
288.571	800.07		195.2	19.6813	5.00716		195.2	30.3096	6.21377		195.2	18.1843	4.81297		195.2	78.5645	10.0041
288.851	800.054		195.3	19.8045	5.02281		195.3	31.5863	6.34329		195.3	17.9939	4.78771		195.3	73.0282	9.64519
288.892	800.054		195.4	19.8119	5.02376		195.4	29.7272	6.15378		195.4	18.6509	4.87433		195.4	73.0245	9.64494
289.041	799.921		195.5	19.8493	5.02849		195.5	31.3735	6.32189		195.5	19.8269	5.02565		195.5	74.5551	9.74549
289.121	799.921		195.6	19.8269	5.02565		195.6	30.388	6.2218		195.6	19.8082	5.02328		195.6	76.8174	9.89225
289.341	799.929		195.7	19.7933	5.02139		195.7	29.716	6.15263		195.7	19.8455	5.02801		195.7	76.5747	9.87661
289.441	799.929		195.8	19.8306	5.02612		195.8	31.3997	6.32452		195.8	19.8119	5.02376		195.8	78.8557	10.0226
289.731	799.929		195.9	21.9622	5.28936		195.9	29.7608	6.15726		195.9	19.7933	5.02139		195.9	78.5347	10.0022
289.771	799.929		196	20.79	5.14627		196	32.9116	6.475		196	19.8157	5.02423		196	80.6924	10.1387
289.9	800.062		196.1	19.8493	5.02849		196.1	32.8108	6.46508		196.1	19.8045	5.02281		196.1	80.5543	10.13
289.991	800.062		196.2	22.0108	5.2952		196.2	31.7469	6.35939		196.2	19.8007	5.02234		196.2	78.837	10.0214
290.23	800.062		196.3	22.063	5.30149		196.3	29.9139	6.17307		196.3	18.7704	4.88992		196.3	73.0618	9.6474
290.311	800.062		196.4	19.9799	5.04501		196.4	33.1132	6.4948		196.4	19.7522	5.01618		196.4	73.0805	9.64864
290.53	800.062		196.5	21.1409	5.18952		196.5	32.445	6.42893		196.5	19.7783	5.01949		196.5	78.7325	10.0148
290.73	799.929		196.6	19.9762	5.04454		196.6	33.1916	6.50248		196.6	19.7634	5.0176		196.6	77.2019	9.91697
290.92	800.07		196.7	20.0359	5.05207		196.7	31.8514	6.36985		196.7	19.8605	5.0299		196.7	77.7843	9.95431
290.981	800.07		196.8	20.1666	5.06852		196.8	33.2551	6.5087		196.8	19.9612	5.04265		196.8	75.8505	9.82979
291.23	800.07		196.9	20.1591	5.06758		196.9	33.2513	6.50833		196.9	18.1768	4.81198		196.9	77.9672	9.96601
291.3	800.07		197	20.1778	5.06993		197	33.3409	6.51709		197	18.1731	4.81149		197	77.3102	9.92393
291.54	800.086		197.1	20.2226	5.07555		197.1	33.382	6.52111		197.1	20.1031	5.06054		197.1	75.6004	9.81357
291.63	800.086		197.2	20.1852	5.07087		197.2	31.5229	6.33692		197.2	18.1507	4.80852		197.2	79.0461	10.0347
291.909	800.086		197.3	20.118	5.06242		197.3	33.5313	6.53568		197.3	18.1432	4.80753		197.3	76.6867	9.88383
291.96	800.086		197.4	20.8759	5.15689		197.4	33.6022	6.54258		197.4	18.1544	4.80901		197.4	73.0469	9.64642
292.099	799.929		197.5	20.0135	5.04925		197.5	32.5159	6.43596		197.5	20.0359	5.05207		197.5	72.9834	9.64223
292.18	799.929		197.6	21.7009	5.2578		197.6	33.6097	6.54331		197.6	18.1432	4.80753		197.6	75.3801	9.79927
292.419	800.086		197.7	19.9314	5.03888		197.7	31.8327	6.36799		197.7	18.1955	4.81445		197.7	72.9386	9.63927
292.5	800.086		197.8	22.0332	5.2979		197.8	33.703	6.55239		197.8	18.8749	4.90351		197.8	77.4894	9.93542
292.779	800.094		197.9	20.7303	5.13887		197.9	33.718	6.55384		197.9	18.2888	4.82678		197.9	72.92	9.63803
292.83	800.094		198	19.8941	5.03416		198	32.1164	6.3963		198	20.1218	5.06289		198	73.0133	9.6442
292.979	799.937		198.1	20.1218	5.06289		198.1	33.7516	6.55711		198.1	20.301	5.08538		198.1	77.635	9.94475
293.049	799.937		198.2	21.3799	5.21876		198.2	33.774	6.55928		198.2	18.6434	4.87336		198.2	72.9162	9.63779
293.289	799.929		198.3	19.9314	5.03888		198.3	32.0455	6.38923		198.3	20.2375	5.07743		198.3	74.7082	9.75549
293.379	799.929		198.4	19.8082	5.02328		198.4	33.7404	6.55602		198.4	18.3933	4.84056		198.4	72.9349	9.63902
293.668	799.937		198.5	21.91	5.28307		198.5	33.0012	6.48381		198.5	20.3308	5.08912		198.5	79.4567	10.0608
293.708	799.937		198.6	19.7746	5.01902		198.6	32.1015	6.39481		198.6	18.4531	4.84841		198.6	74.2826	9.72767
293.848	800.102		198.7	21.8017	5.27		198.7	32.0082	6.38551		198.7	18.4269	4.84497		198.7	76.4403	9.86794
293.929	800.102		198.8	21.7345	5.26187		198.8	31.6722	6.35191		198.8	18.4232	4.84448		198.8	80.461	10.1241
294.168	799.945		198.9	21.3799	5.21876		198.9	32.3031	6.41486		198.9	18.4418	4.84694		198.9	77.8776	9.96028
294.249	799.945		199	21.6636	5.25328		199	30.7725	6.26104		199	19.9276	5.03841		199	79.0125	10.0326
294.538	799.945		199.1	21.6934	5.2569		199.1	30.8397	6.26787		199.1	20.4988	5.1101		199.1	78.684	10.0117
294.578	799.945		199.2	21.2604	5.20416		199.2	30.8845	6.27242		199.2	20.5436	5.11568		199.2	80.5244	10.1281
294.728	799.937		199.3	21.7121	5.25916		199.3	32.4823	6.43263		199.3	20.581	5.12033		199.3	79.397	10.057
294.808	799.937		199.4	21.7196	5.26006		199.4	33.998	6.581		199.4	19.7074	5.01049		199.4	77.676	9.94738
295.058	800.109		199.5	21.7457	5.26322		199.5	30.9741	6.28152		199.5	19.181	4.94312		199.5	76.1305	9.84792
295.128	800.109		199.6	21.7382	5.26232		199.6	31.0152	6.28568		199.6	20.6482	5.12868		199.6	76.7651	9.88888
295.368	799.945		199.7	21.7644	5.26548		199.7	31.0376	6.28795		199.7	20.6444	5.12822		199.7	80.5394	10.1291
295.458	799.945		199.8	21.8204	5.27225		199.8	31.0712	6.29135		199.8	20.0173	5.04972		199.8	76.403	9.86553
295.747	799.953		199.9	21.9137	5.28352		199.9	31.6946	6.35415		199.9	20.6556	5.12961		199.9	80.6588	10.1366
295.788	799.953		200	21.9996	5.29386		200	32.3927	6.42375		200	20.6593	5.13007		200	75.2495	9.79077
295.917	799.945		200.1	22.1078	5.30687		200.1	32.5308	6.43743		200.1	20.7377	5.1398		200.1	77.4782	9.9347
296.057	799.953		200.2	22.1004	5.30597		200.2	32.669	6.45109		200.2	20.7191	5.13748		200.2	78.0829	9.9734
296.108	799.953		200.3	21.7382	5.26232		200.3	34.0054	6.58172		200.3	19.181	4.94312		200.3	76.6494	9.88142
296.257	799.937		200.4	22.246	5.32342		200.4	32.0269	6.38737		200.4	19.2967	4.95801		200.4	80.0242	10.0966
296.328	799.937		200.5	20.2039	5.07321		200.5	31.5826	6.34292		200.5	18.8338	4.89818		200.5	73.5994	9.68283
296.567	799.953		200.6	22.4251	5.34482		200.6	31.4333	6.32791		200.6	20.805	5.14812		200.6	79.132	10.0402
296.657	799.953		200.7	21.238	5.20142		200.7	34.5803	6.63712		200.7	18.7629	4.88895		200.7	76.8585	9.89489
296.957	799.953		200.8	22.5894	5.36436		200.8	31.7879	6.3635		200.8	20.734	5.13933		200.8	80.8716	10.1499
297.127	799.953		200.9	20.5175	5.11243		200.9	31.325	6.317		200.9	20.4503	5.10405		200.9	77.6984	9.94881
297.207	799.953		201	22.6529	5.37189		201	34.7334	6.65179		201	18.7218	4.88359		201	78.1427	9.97721
297.446	799.953		201.1	21.2268	5.20005		201.1	34.0428	6.58533		201.1	18.7256	4.88408		201.1	76.6867	9.88383
297.537	799.953		201.2	22.7835	5.38736		201.2	32.3292	6.41746		201.2	18.7256	4.88408		201.2	79.4157	10.0581
297.816	799.953		201.3	22.7574	5.38426		201.3	34.6886	6.6475		201.3	18.692	4.8797		201.3	77.8216	9.9567
297.866	799.953		201.4	22.679	5.37498		201.4	31.829	6.36761		201.4	20.6705	5.13146		201.4	74.9508	9.77132
298.006	799.961		201.5	20.5586	5.11754		201.5	34.7185	6.65036		201.5	18.6994	4.88067		201.5	77.7432	9.95168
298.077	799.961		201.6	22.7313	5.38117		201.6	33.606	6.54295		201.6	20.5996	5.12265		201.6	77.228	9.91865
298.326	799.961		201.7	22.8358	5.39353		201.7	32.0343	6.38812		201.7	20.5884	5.12126		201.7	73.1141	9.65085
298.407	799.961		201.8	21.8092	5.2709		201.8	32.1612	6.40076		201.8	20.566	5.11847		201.8	77.6312	9.94451
298.706	799.968		201.9	23.0262	5.41597		201.9	34.7147	6.65001		201.9	18.5837	4.86554		201.9	80.8791	10.1504
298.876	799.961		202	21.6934	5.2569		202	31.3773	6.32227		202	20.6071	5.12358		202	80.1922	10.1072
298.956	799.961		202.1	21.0849	5.18264		202.1	34.6513	6.64393		202.1	18.6845	4.87872		202.1	78.4376	9.99602
299.196	799.961		202.2	21.1185	5.18677		202.2	32.2135	6.40596		202.2	18.6248	4.87092		202.2	80.9351	10.1539
299.286	799.961		202.3	21.1372	5.18906		202.3	34.6475	6.64357		202.3	18.6472	4.87384		202.3	75.2495	9.79077
299.575	799.968		202.4	21.1969	5.19639		202.4	31.3063	6.31512		202.4	18.6546	4.87482		202.4	73.2261	9.65824
299.755	799.976		202.5	21.2417	5.20188		202.5	32.6727	6.45145		202.5	20.6967	5.13471		202.5	73.297	9.66292
299.836	799.976		202.6	21.2716	5.20553		202.6	34.5803	6.63712		202.6	20.6892	5.13378		202.6	77.0003	9.90402
300.075	799.968		202.7	23.4966	5.47101		202.7	34.5878	6.63784		202.7	20.7154	5.13702		202.7	77.8701	9.9598
300.155	799.968		202.8	21.3089	5.2101		202.8	32.5794	6.44223		202.8	20.7265	5.13841		202.8	77.0526	9.90738
300.385	799.976		202.9	21.2716	5.20553		202.9	34.4385	6.62349		202.9	20.7079	5.13609		202.9	81.0881	10.1635
300.565	799.976		203	23.5003	5.47144		203	32.0194	6.38663		203	20.7154	5.13702		203	78.9154	10.0264
300.755	799.968		203.1	21.2567	5.20371		203.1	31.8253	6.36724		203.1	18.692	4.8797		203.1	73.4463	9.67276
300.815	799.968		203.2	21.2679	5.20508		203.2	32.8817	6.47206		203.2	18.6509	4.87433		203.2	78.5608	10.0039
301.075	799.976		203.3	21.2492	5.20279		203.3	34.5729	6.63641		203.3	20.6146	5.12451		203.3	81.2748	10.1752
301.145	799.976		203.4	23.463	5.46709		203.4	31.2951	6.31399		203.4	20.5324	5.11429		203.4	77.4446	9.93255
301.384	799.976		203.5	21.2828	5.2069		203.5	34.4571	6.62529		203.5	20.5698	5.11894		203.5	73.5583	9.68013
301.475	799.976		203.6	21.238	5.20142		203.6	31.6461	6.34929		203.6	18.565	4.8631		203.6	80.405	10.1206
301.714	799.984		203.7	21.2529	5.20325		203.7	32.8183	6.46581		203.7	18.5949	4.86701		203.7	75.2271	9.78931
301.874	799.984		203.8	22.2347	5.32208		203.8	33.3148	6.51454		203.8	20.5474	5.11615		203.8	74.5215	9.7433
302.064	799.976		203.9	21.2007	5.19685		203.9	34.4497	6.62457		203.9	19.0392	4.9248		203.9	77.6611	9.94642
302.144	799.976		204	23.4928	5.47057		204	34.6065	6.63963		204	20.5996	5.12265		204	81.3271	10.1785
302.384	799.984		204.1	23.463	5.46709		204.1	34.4273	6.62242		204.1	20.5698	5.11894		204.1	78.0157	9.96911
302.564	799.984		204.2	21.1932	5.19593		204.2	32.9788	6.48161		204.2	20.5884	5.12126		204.2	75.0927	9.78057
302.754	799.984		204.3	23.4443	5.46492		204.3	34.7035	6.64893		204.3	19.8829	5.03274		204.3	76.9705	9.9021
302.814	799.984		204.4	23.3995	5.4597		204.4	34.7446	6.65287		204.4	20.5884	5.12126		204.4	77.0526	9.90738
303.063	799.984		204.5	21.1745	5.19364		204.5	32.4972	6.43411		204.5	18.6584	4.87531		204.5	74.9023	9.76816
303.144	799.984		204.6	21.1372	5.18906		204.6	31.4333	6.32791		204.6	18.804	4.89429		204.6	74.1108	9.71642
303.383	799.984		204.7	21.0513	5.17851		204.7	33.4865	6.53131		204.7	19.461	4.97907		204.7	78.852	10.0224
303.474	799.984		204.8	23.1643	5.43219		204.8	33.5686	6.53931		204.8	18.5725	4.86408		204.8	79.1506	10.0414
303.753	800		204.9	23.0635	5.42036		204.9	32.1239	6.39704		204.9	19.0877	4.93108		204.9	80.237	10.11
303.804	800		205	22.9888	5.41158		205	34.8603	6.66394		205	20.062	5.05537		205	74.529	9.74379
303.943	799.992		205.1	20.7527	5.14165		205.1	31.5415	6.33879		205.1	19.9538	5.04171		205.1	76.3582	9.86264
304.024	799.992		205.2	22.4363	5.34615		205.2	34.8454	6.66251		205.2	20.4354	5.10219		205.2	76.9406	9.90018
304.263	800		205.3	22.735	5.38161		205.3	31.5154	6.33617		205.3	18.4605	4.84939		205.3	74.5551	9.74549
304.343	800		205.4	22.623	5.36834		205.4	31.5042	6.33504		205.4	18.4418	4.84694		205.4	79.9346	10.091
304.623	800		205.5	22.6603	5.37277		205.5	32.5159	6.43596		205.5	20.3794	5.09519		205.5	77.8254	9.95694
304.673	800		205.6	22.735	5.38161		205.6	34.4273	6.62242		205.6	18.4306	4.84547		205.6	79.7367	10.0785
304.813	800		205.7	22.6715	5.3741		205.7	32.4151	6.42597		205.7	20.1367	5.06477		205.7	75.6377	9.816
304.893	800		205.8	20.5324	5.11429		205.8	32.0903	6.3937		205.8	18.3746	4.8381		205.8	74.4804	9.74061
305.132	800		205.9	22.6081	5.36657		205.9	34.8753	6.66536		205.9	20.2002	5.07274		205.9	75.9662	9.83729
305.223	800		206	22.6491	5.37144		206	32.5532	6.43965		206	20.1815	5.0704		206	79.5352	10.0657
305.502	800		206.1	22.5782	5.36303		206.1	31.8701	6.37172		206.1	20.1068	5.06101		206.1	78.2621	9.98484
305.552	800		206.2	22.5707	5.36214		206.2	31.8402	6.36873		206.2	18.8114	4.89526		206.2	79.5575	10.0671
305.692	800.008		206.3	21.7681	5.26593		206.3	32.0754	6.39221		206.3	19.6738	5.00621		206.3	74.7044	9.75525
305.773	800.008		206.4	20.4167	5.09986		206.4	32.5234	6.43669		206.4	19.5655	4.99242		206.4	78.0157	9.96911
306.012	800		206.5	21.8726	5.27856		206.5	32.1799	6.40262		206.5	18.3709	4.83761		206.5	76.3022	9.85902
306.092	800		206.6	22.6454	5.371		206.6	34.5206	6.63139		206.6	19.3714	4.96759		206.6	73.7077	9.68995
306.322	800.008		206.7	22.5969	5.36524		206.7	35.0283	6.67997		206.7	18.3224	4.83121		206.7	81.5361	10.1915
306.502	800.008		206.8	22.5819	5.36347		206.8	31.6909	6.35378		206.8	18.3	4.82826		206.8	78.1464	9.97745
306.682	800.008		206.9	22.6118	5.36701		206.9	31.6946	6.35415		206.9	20.1628	5.06805		206.9	79.02	10.0331
306.811	800.008		207	22.6603	5.37277		207	32.8481	6.46875		207	20.2487	5.07883		207	80.909	10.1523
306.861	800.008		207.1	21.559	5.24059		207.1	32.5495	6.43928		207.1	18.3485	4.83466		207.1	76.291	9.8583
307.001	800.008		207.2	21.7569	5.26458		207.2	34.1883	6.5994		207.2	18.6248	4.87092		207.2	78.5384	10.0024
307.092	800.008		207.3	22.9926	5.41202		207.3	32.1836	6.40299		207.3	18.4792	4.85184		207.3	77.2019	9.91697
307.391	800.008		207.4	23.0635	5.42036		207.4	33.3148	6.51454		207.4	20.4764	5.10731		207.4	79.4717	10.0617
307.442	800.008		207.5	20.9692	5.1684		207.5	32.1799	6.40262		207.5	20.1218	5.06289		207.5	74.0101	9.70981
307.691	800.008		207.6	21.0625	5.17989		207.6	34.5617	6.63533		207.6	19.6439	5.00241		207.6	78.4189	9.99483
307.771	800.008		207.7	22.5819	5.36347		207.7	34.2219	6.60264		207.7	19.0392	4.9248		207.7	75.899	9.83294
308.001	800.015		207.8	21.1671	5.19273		207.8	34.9611	6.67356		207.8	18.5837	4.86554		207.8	76.2425	9.85516
308.101	800.015		207.9	21.238	5.20142		207.9	33.2476	6.50797		207.9	18.6098	4.86896		207.9	74.8873	9.76718
308.371	800.015		208	21.3089	5.2101		208	31.5826	6.34292		208	18.6061	4.86848		208	74.234	9.72449
308.421	800.015		208.1	21.3015	5.20919		208.1	34.1137	6.59219		208.1	18.5762	4.86457		208.1	78.1053	9.97483
308.571	800.015		208.2	21.391	5.22013		208.2	34.9275	6.67036		208.2	18.6285	4.8714		208.2	78.0755	9.97292
308.651	800.015		208.3	21.4918	5.23241		208.3	33.4156	6.52439		208.3	18.6733	4.87726		208.3	74.5364	9.74427
308.94	800.015		208.4	22.888	5.3997		208.4	32.9676	6.48051		208.4	18.6248	4.87092		208.4	80.7484	10.1422
309.12	800.015		208.5	21.5516	5.23968		208.5	34.054	6.58641		208.5	18.6098	4.86896		208.5	78.2211	9.98222
309.25	800.015		208.6	21.6262	5.24875		208.6	32.9452	6.4783		208.6	20.5436	5.11568		208.6	76.8137	9.89201
309.3	800.015		208.7	21.6934	5.2569		208.7	33.2252	6.50577		208.7	18.6322	4.87189		208.7	76.2724	9.85709
309.44	800.023		208.8	22.3318	5.33368		208.8	31.5341	6.33804		208.8	18.6584	4.87531		208.8	82.5441	10.2544
309.531	800.023		208.9	24.1163	5.54269		208.9	31.7021	6.3549		208.9	20.5847	5.12079		208.9	76.291	9.8583
309.76	800.015		209	22.3318	5.33368		209	31.5527	6.33992		209	18.636	4.87238		209	77.3774	9.92824
310.01	800.023		209.1	22.3393	5.33457		209.1	33.9382	6.57521		209.1	20.5586	5.11754		209.1	81.5436	10.192
310.09	800.023		209.2	23.3174	5.45011		209.2	33.3111	6.51417		209.2	20.525	5.11336		209.2	77.1833	9.91578
310.33	800.023		209.3	21.9809	5.29161		209.3	34.7297	6.65144		209.3	20.2674	5.08117		209.3	74.8538	9.76499
310.41	800.023		209.4	22.903	5.40146		209.4	31.5415	6.33879		209.4	20.4466	5.10358		209.4	77.0227	9.90546
310.649	800.023		209.5	23.112	5.42606		209.5	32.8705	6.47096		209.5	20.4018	5.09799		209.5	81.1703	10.1687
310.74	800.023		209.6	22.063	5.30149		209.6	33.2364	6.50687		209.6	18.4829	4.85233		209.6	74.9508	9.77132
311.019	800.023		209.7	22.0966	5.30552		209.7	32.2247	6.40707		209.7	18.4754	4.85135		209.7	75.0068	9.77497
311.069	800.023		209.8	22.1339	5.31		209.8	34.6251	6.64142		209.8	18.509	4.85576		209.8	75.9252	9.83463
311.199	800.023		209.9	22.1563	5.31269		209.9	32.0157	6.38626		209.9	19.4199	4.97381		209.9	77.5342	9.93829
311.279	800.023		210	22.1862	5.31627		210	32.3068	6.41523		210	19.4871	4.98241		210	77.6686	9.9469
311.529	800.031		210.1	22.4438	5.34704		210.1	31.2914	6.31361		210.1	20.5026	5.11057		210.1	80.894	10.1513
311.61	800.031		210.2	22.2161	5.31984		210.2	31.6759	6.35228		210.2	18.5426	4.86017		210.2	76.082	9.84478
311.889	800.031		210.3	22.2422	5.32297		210.3	32.6652	6.45072		210.3	18.5016	4.85478		210.3	81.566	10.1934
311.939	800.031		210.4	22.287	5.32833		210.4	33.3932	6.5222		210.4	18.9869	4.91804		210.4	82.6374	10.2601
312.089	800.023		210.5	24.6725	5.60624		210.5	34.6475	6.64357		210.5	18.5725	4.86408		210.5	80.614	10.1338
312.159	800.023		210.6	22.302	5.33011		210.6	34.6177	6.6407		210.6	18.5539	4.86163		210.6	83.3169	10.3022
312.398	800.031		210.7	23.0747	5.42167		210.7	32.2359	6.40819		210.7	19.6626	5.00479		210.7	79.6658	10.074
312.489	800.031		210.8	22.231	5.32163		210.8	31.9783	6.38253		210.8	18.5539	4.86163		210.8	80.6962	10.1389
312.728	800.031		210.9	23.224	5.43919		210.9	34.6326	6.64214		210.9	18.5837	4.86554		210.9	82.4246	10.2469
312.888	800.031		211	22.2571	5.32476		211	34.6065	6.63963		211	20.2786	5.08258		211	77.0638	9.9081
313.078	800.031		211.1	22.2273	5.32119		211.1	34.6401	6.64285		211.1	18.5762	4.86457		211.1	77.0041	9.90426
313.139	800.031		211.2	23.2352	5.4405		211.2	34.6326	6.64214		211.2	20.5063	5.11103		211.2	78.6653	10.0105
313.278	800.031		211.3	24.5344	5.59053		211.3	34.6177	6.6407		211.3	20.2412	5.07789		211.3	81.8609	10.2118
313.358	800.031		211.4	24.4448	5.58031		211.4	34.5393	6.63318		211.4	20.51	5.1115		211.4	77.5715	9.94068
313.638	800.031		211.5	24.5568	5.59308		211.5	33.5463	6.53713		211.5	20.4279	5.10125		211.5	79.8114	10.0832
313.688	800.031		211.6	24.6202	5.6003		211.6	31.4221	6.32678		211.6	18.6322	4.87189		211.6	83.4587	10.311
313.828	800.039		211.7	24.6576	5.60454		211.7	31.7842	6.36313		211.7	20.5922	5.12172		211.7	76.7577	9.8884
313.908	800.039		211.8	24.4186	5.57733		211.8	32.6428	6.4485		211.8	20.5922	5.12172		211.8	81.9804	10.2193
314.148	800.039		211.9	24.6165	5.59988		211.9	32.4412	6.42856		211.9	20.5884	5.12126		211.9	82.1932	10.2325
314.238	800.039		212	24.5045	5.58712		212	31.3922	6.32377		212	20.5362	5.11475		212	80.7148	10.1401
314.517	800.039		212.1	24.4858	5.58499		212.1	34.599	6.63891		212.1	20.5362	5.11475		212.1	80.8007	10.1455
314.567	800.039		212.2	24.4709	5.58329		212.2	32.0754	6.39221		212.2	20.6146	5.12451		212.2	75.7572	9.82374
314.707	800.047		212.3	24.5083	5.58755		212.3	34.166	6.59723		212.3	20.6258	5.1259		212.3	81.0881	10.1635
314.788	800.047		212.4	24.4672	5.58287		212.4	34.7633	6.65465		212.4	20.6892	5.13378		212.4	83.4848	10.3126
315.017	800.047		212.5	24.4411	5.57988		212.5	31.9783	6.38253		212.5	20.1666	5.06852		212.5	83.9477	10.3412
315.108	800.047		212.6	23.1531	5.43088		212.6	31.7954	6.36425		212.6	20.5959	5.12219		212.6	79.9794	10.0938
315.327	800.047		212.7	24.5008	5.5867		212.7	34.8603	6.66394		212.7	20.5959	5.12219		212.7	79.5949	10.0695
315.457	800.047		212.8	24.4037	5.57562		212.8	32.5719	6.44149		212.8	20.5735	5.1194		212.8	84.1307	10.3524
315.547	800.047		212.9	24.4635	5.58244		212.9	31.4781	6.33241		212.9	20.566	5.11847		212.9	81.5809	10.1944
315.827	800.047		213	24.3515	5.56965		213	33.6358	6.54585		213	18.6322	4.87189		213	84.3024	10.363
315.877	800.047		213.1	24.4635	5.58244		213.1	32.2396	6.40856		213.1	20.5996	5.12265		213.1	84.3808	10.3678
316.017	800.054		213.2	24.5008	5.5867		213.2	33.7889	6.56073		213.2	20.6071	5.12358		213.2	84.392	10.3685
316.097	800.054		213.3	24.5643	5.59393		213.3	32.9116	6.475		213.3	19.181	4.94312		213.3	81.4017	10.1831
316.326	800.054		213.4	24.6389	5.60242		213.4	31.4818	6.33279		213.4	19.7746	5.01902		213.4	81.8273	10.2097
316.427	800.054		213.5	24.6725	5.60624		213.5	31.4855	6.33316		213.5	20.7937	5.14673		213.5	80.9724	10.1563
[truncated: 18,190 more rows]

## Sheet: Figure 4
Figure 4a																						Figure 4b								Figure 4c																Figure 4d
Energy (eV)	Normalized absorbance (a.u.)													Energy (eV)	1st derivation							Temperature (oC)	Fraction of Fe species (%)							R + DR (Å)	|FT(k3c(k))| (Å-4)									Standard samples						Temperature (oC)	Fe-N/O coordination numbers	error bar
	RT	500 oC	700 oC	800 oC	900 oC	Cooling	Fe-foil	FeO	Fe2O3	Fe3O4	FePc	FeCl2·4H2O			RT	500 oC	700 oC	800 oC	900 oC	Cooling			FeCl2	Fe2O3	Fe3O4	FeO	Fe foil	Fe-N4			500 oC		700 oC		800 oC		900 oC			R + DR (Å)	|FT(k3c(k))| (Å-4)					500	5.7	0.5
6916.83	0.00333	0.00168	0.00203	0.00206	0.00179	0.0037	0.000914911	0.00892	0.00188	0.00184	0.000861183	0.00207		6916.83	0.000188643	0.000180134	0.000119318	0.000144655	0.000288288	0.000159335		500	14.5	38.7	7.3	/	15.1	24.5			Raw	Fitting	Raw	Fitting	Raw	Fitting	Raw	Fitting			Fe2O3	Fe3O4	FePc	Fe foil		700	5.1	0.4
6921.67	0.00396	0.00166	0.00184	0.002	0.00198	0.00344	0.000925707	0.00812	0.0017	0.00167	0.000765532	0.00175		6921.67	9.7836e-05	0.000112727	0.000119358	0.000150775	0.000111831	8.73697e-05		700	11	/	25.9	15.1	14.5	33.4		0	15.1211	15.3912	11.3044	11.3631	7.11869	7.06037	4.14281	4.35107		0	8.21119	20.2183	8.42023	20.035		800	4.9	0.3
6926.56	0.00313	0.00162	0.00157	0.00186	0.00147	0.00266	0.000938449	0.00745	0.00157	0.00149	0.00072317	0.00115		6926.56	3.06975e-05	0.000178896	0.000139619	0.000153932	0.000100567	0.000103698		800	/	/	17.9	22.7	15.4	43.9		0.03068	15.1559	15.3827	11.2969	11.3522	7.13084	7.11754	4.1433	4.34259		0.03068	8.20077	20.2054	8.39976	20.0328		900	4.5	0.4
6931.62	0.00223	0.00211	0.00177	0.00199	0.000877803	0.00257	0.000690667	0.00704	0.00139	0.00133	0.00069171	0.000941174		6931.62	8.71978e-05	8.0114e-05	0.000215936	0.000211786	0.000139956	0.000228372		900	/	/	/	33	22.9	44.1		0.06136	15.2263	15.3584	11.2757	11.3204	7.15935	7.20486	4.14472	4.31749		0.06136	8.1724	20.1682	8.34024	20.0266
6936.72	0.00258	0.00105	0.00202	0.00212	0.00134	0.00343	0.000506624	0.00651	0.00116	0.00113	0.00055166	0.000756743		6936.72	0.000119349	8.51363e-05	8.37273e-05	8.33916e-05	0.000229125	0.000189892										0.09204	15.2999	15.3216	11.2443	11.2712	7.1915	7.28555	4.147	4.27679		0.09204	8.13717	20.1102	8.24729	20.0178
6941.68	0.00218	0.00114	0.000905909	0.00104	0.00155	0.00267	0.000428714	0.00594	0.000869424	0.000905148	0.00050396	0.00063653		6941.68	2.74389e-05	0.000109504	1.72231e-05	4.00642e-05	0.000145835	-3.93792e-05										0.12272	15.3639	15.2784	11.2097	11.2115	7.21882	7.35108	4.15003	4.22215		0.12272	8.12154	20.0404	8.13161	20.0123
6946.53	0.000957202	0.00079538	0.000388723	0.000910257	0.00117	0.000564885	8.79317e-05	0.00537	0.000744937	0.000776705	0.000434378	0.000145639		6946.53	0.000112084	6.46096e-05	0.000167698	0.000135849	0.000102177	-3.23879e-05										0.1534	15.4122	15.2398	11.1842	11.1565	7.23648	7.39657	4.15372	4.15582		0.1534	8.15123	20.056	8.05235	20.019
6951.6	0.00239	-7.56955e-05	0.00104	0.000350388	0.000757719	-0.000265445	0.000112338	0.00482	0.000617523	0.000533932	0.000294801	0.000839138		6951.6	0.000160934	0.000125885	0.000153466	0.000131718	0.00018452	0.000126627										0.18408	15.4408	15.2212	11.1822	11.1387	7.24196	7.41882	4.158	4.08058		0.18408	8.20959	20.1376	8.16207	20.0307
6956.67	0.00174	0.000648286	0.000370673	0.000632671	0.00109	-0.000248254	-0.000122218	0.00417	0.000461969	0.000390293	0.000141653	0.000280742		6956.67	5.81933e-05	0.000174099	9.99159e-05	0.000134469	9.43928e-05	0.000176451										0.21476	15.4474	15.2343	11.2082	11.1778	7.23453	7.41613	4.16281	4.00413		0.21476	8.27067	20.2144	8.28887	20.0415
6961.68	0.00126	0.000514184	0.000299055	0.000254682	-4.7532e-06	-0.000175888	-0.000149679	0.00365	0.000290278	0.00020243	6.51918e-05	9.43759e-05		6961.68	6.2847e-05	8.34698e-05	0.000130897	0.000142894	6.5975e-05	0.000184152										0.24544	15.4311	15.2745	11.2512	11.2448	7.21543	7.38843	4.16805	4.0841		0.24544	8.31902	20.2763	8.39659	20.049
6966.56	0.000479815	-0.000345696	0.000196308	8.74424e-05	-0.000189964	0.000338857	-4.87083e-05	0.00333	0.0001683	4.33245e-05	-1.74159e-05	0.000179465		6966.56	5.69123e-05	4.38141e-05	0.000118699	9.14785e-05	9.973e-05	0.000240813										0.27612	15.3922	15.3269	11.2972	11.313	7.18862	7.33739	4.17352	4.16613		0.27612	8.34487	20.3159	8.4727	20.052
6971.58	0.000235678	-0.000574476	-0.000270454	-0.000369488	-0.00103	0.000798624	-0.000117275	0.00261	5.87987e-05	-0.000115289	-2.45e-05	0.00036255		6971.58	0.000103427	0.000180131	6.06316e-05	0.000104791	0.00010529	0.000250198										0.3068	15.3327	15.3785	11.3366	11.3697	7.16257	7.26702	4.17897	4.24319		0.3068	8.3418	20.3278	8.5083	20.0495
6976.75	-0.000134945	-8.71174e-05	-0.000608012	-0.000608059	-0.000808009	0.00163	-0.000119652	0.00208	-3.51573e-05	-0.00021253	-9.71801e-05	0.000458093		6976.75	3.47457e-05	0.000142429	0.000179191	0.000151571	0.000181822	0.000137297										0.33748	15.2574	15.4209	11.3628	11.4076	7.15183	7.18596	4.18407	4.31169		0.33748	8.3064	20.3083	8.49787	20.0417
6981.65	-0.00143	-0.000615718	-0.000267104	-0.000715165	-0.00077591	0.000341213	-0.000153909	0.00166	-0.000171066	-0.000313632	-0.000159329	0.000198961		6981.65	5.78098e-05	6.0031e-05	0.000122608	0.000129644	0.000183755	-2.39623e-05										0.36816	15.178	15.4485	11.3719	11.4221	7.16914	7.12053	4.18855	4.36828		0.36816	8.2384	20.2568	8.43968	20.0289
6986.59	-0.00115	-0.000934565	-0.000737295	-0.000748625	-0.000649556	-0.00102	-0.000182869	0.0012	-0.000304372	-0.00037297	-0.000224122	-0.000115357		6986.59	0.00010587	0.000165837	0.000130924	0.000196919	0.000188708	6.16418e-05										0.39884	15.1334	15.4585	11.362	11.4108	7.21056	7.13786	4.1924	4.41		0.39884	8.14164	20.176	8.33622	20.0135
6991.6	-0.0019	-0.000403924	-0.000647096	-0.000542383	-0.000377169	-0.00138	-0.000276194	0.00113	-0.000389739	-0.000396985	-0.000300463	-0.00038611		6991.6	0.000123171	0.00019543	0.000183644	0.00020427	0.00011318	0.000126748										0.42951	15.1819	15.4501	11.3345	11.3741	7.26257	7.22565	4.19608	4.4344		0.42951	8.04319	20.0796	8.19563	20.013
6996.77	-0.000514043	-0.000234007	-0.000432183	-0.000196424	-0.00111	-0.00142	-9.18552e-05	0.000835416	-0.000462411	-0.000410824	-0.000235903	-0.000460985		6996.77	0.000173545	0.00010168	0.000148639	0.000201553	0.000158287	0.000201588										0.46019	15.2869	15.425	11.295	11.3166	7.31396	7.32739	4.20078	4.43966		0.46019	8.13688	20.0962	8.06379	20.0317
7001.61	-0.000118249	-0.000696197	-0.000678279	-0.000100244	-0.000809142	-0.00127	-0.00016579	0.00019281	-0.000431947	-0.000423123	-0.000302275	-0.000819673		7001.61	0.000145263	0.000132153	0.000134817	0.000156319	0.000126684	7.74941e-05										0.49087	15.4065	15.3887	11.2588	11.2524	7.35695	7.42312	4.2086	4.42474		0.49087	8.28119	20.2291	8.19485	20.0508
7006.62	0.000433911	-0.000346749	-0.000535408	-0.000346486	-0.00126	-0.00228	-0.000422937	-9.19852e-07	-0.000495689	-0.000389822	-0.000249361	-0.000738899		7006.62	0.000110771	0.000148004	0.000199754	0.000144267	0.000197123	0.000158921										0.52155	15.5262	15.3517	11.2541	11.2181	7.38597	7.50352	4.22227	4.38948		0.52155	8.42246	20.3736	8.38667	20.0671
7011.55	-7.59807e-05	-0.0005662	-0.00019556	-0.000202235	-0.000594928	-0.00155	-0.000755417	-0.000174286	-0.000557943	-0.000362608	-0.000266906	-0.000791601		7011.55	1.46292e-05	0.000138513	0.000126278	0.000200305	0.000219195	0.000252527										0.55223	15.6384	15.3314	11.3047	11.2631	7.39719	7.5624	4.24454	4.33482		0.55223	8.54641	20.512	8.56953	20.0787
7016.76	-0.00128	-0.000272022	-0.000791113	-5.35405e-05	-0.000520722	-0.00115	-0.00055215	-0.000394055	-0.000535944	-0.000432193	-0.000284279	-0.000820647		7016.76	7.50088e-05	0.000147628	0.00010684	0.000190897	0.000210933	0.000168479										0.58291	15.7379	15.3465	11.403	11.3771	7.38868	7.5955	4.27712	4.2634		0.58291	8.6405	20.6329	8.72479	20.0846
7021.81	-0.00121	-0.000195983	-0.000701151	0.000217381	-0.000179828	-0.00117	-0.000319998	-0.000747175	-0.000557571	-0.000351221	-0.000288529	-0.000639679		7021.81	8.06725e-05	0.000163584	0.000187854	0.000207255	0.000158164	0.000242464										0.61359	15.8209	15.4027	11.5281	11.5224	7.36132	7.60055	4.3202	4.18182		0.61359	8.69374	20.7268	8.83719	20.0845
7026.71	-0.00177	-0.000139161	-0.000387807	0.000348017	-0.000384629	0.000141135	-0.000191704	-0.00141	-0.000512018	-0.000315228	-0.000275542	-0.000816467		7026.71	8.29995e-05	0.000130591	0.000199189	0.000147837	0.000198722	0.000437828										0.64427	15.8844	15.4893	11.6638	11.6766	7.32108	7.57777	4.37253	4.11469		0.64427	8.69749	20.7862	8.89437	20.0801
7031.52	-0.00181	-2.38269e-06	-6.00725e-05	0.000138866	0.000168091	0.00293	-0.000326984	-0.00188	-0.000559277	-0.000182655	-0.000261543	-0.000726698		7031.52	0.000112006	0.000170936	0.000250804	0.000144962	0.000226318	0.000453244										0.67495	15.9267	15.5908	11.7985	11.8266	7.2841	7.53089	4.4319	4.13604		0.67495	8.64647	20.8071	8.88784	20.0755
7036.78	-0.00139	2.76794e-05	0.000585026	8.25795e-05	0.000247152	0.00431	-0.000360086	-0.00204	-0.000351463	-0.000148845	-0.00013766	-0.00066768		7036.78	0.000184463	8.77946e-05	0.000114403	0.000139042	0.000128344	0.000198003										0.70563	15.9473	15.695	11.923	11.9621	7.28179	7.46938	4.49552	4.23502		0.70563	8.53982	20.7897	8.81448	20.0774
7041.85	-5.11974e-05	-0.000457749	-0.00023004	-2.00525e-05	-0.000358322	0.00321	6.38063e-05	-0.00215	-0.000295346	-0.000107824	-0.000144055	-0.000384423		7041.85	0.000158972	0.000139952	0.000115348	0.000143129	0.000113893	-0.00011812										0.73631	15.9471	15.7927	12.0296	12.0748	7.34185	7.41272	4.56028	4.3541		0.73631	8.38381	20.7406	8.67922	20.0908
7046.59	-7.89689e-05	-0.000100223	-7.86835e-05	-0.000350618	-0.000140003	0.000378252	0.00013933	-0.00226	-0.00013923	-2.15444e-05	-9.7035e-05	-0.000215605		7046.59	7.85985e-05	0.000180228	0.000162068	0.000149954	0.000274891	-6.55789e-05										0.76699	15.9286	15.8776	12.1112	12.1575	7.45763	7.39363	4.6229	4.47555		0.76699	8.20927	20.6756	8.50385	20.1136
7051.71	-0.000599303	0.000252694	-8.83334e-05	0.000165245	0.00076522	-4.59358e-05	0.000457204	-0.0024	-2.00402e-05	2.56436e-05	-2.4763e-05	-2.70685e-05		7051.71	0.000143301	0.000133013	0.000195588	0.000175	0.00018868	0.000172855										0.79767	15.8964	15.9458	12.1623	12.2045	7.60721	7.44122	4.68004	4.59138		0.79767	8.20833	20.6239	8.36619	20.1404
7056.65	0.000395096	-0.000105737	0.000389231	-0.000417157	0.000438017	-0.000171519	0.000778909	-0.00265	0.000247122	0.000226711	0.000129545	0.00041051		7056.65	0.000126223	0.000115548	0.000171035	0.000163087	0.000169249	0.000108051										0.82835	15.858	15.9954	12.1783	12.2119	7.77362	7.55063	4.72844	4.6957		0.82835	8.44254	20.624	8.44049	20.166
7061.84	0.000201489	3.38183e-05	0.000266468	8.86979e-06	0.00112	-0.000938028	0.00109	-0.00256	0.000393339	0.000397631	0.000375495	0.000922328		7061.84	0.000153776	0.000195403	0.00020804	0.000192493	0.000257935	0.000107387										0.85903	15.8243	16.0279	12.1568	12.1778	7.94474	7.69553	4.76508	4.78354		0.85903	8.72202	20.6993	8.70595	20.186
7066.75	0.00149	0.000871859	0.00115	0.000198223	0.00129	-0.000748807	0.00137	-0.00235	0.000596898	0.000675902	0.000539282	0.00133		7066.75	0.000189919	0.00025173	0.000224548	0.000277155	0.000146118	0.000160069										0.88971	15.8094	16.0479	12.0972	12.1029	8.11079	7.85288	4.78735	4.85071		0.88971	8.99972	20.8373	9.03033	20.1973
7071.64	0.00204	0.00162	0.000903373	0.00118	0.00133	-0.00141	0.0015	-0.00206	0.000904504	0.000966767	0.00086207	0.00169		7071.64	0.000175302	0.000198392	0.000125565	0.000284675	0.000280132	4.48629e-05										0.92039	15.8284	16.0641	12.0026	11.9916	8.26329	8.00666	4.79335	4.89391		0.92039	9.25216	21.0065	9.35461	20.1979
7076.71	0.00319	0.00206	0.00145	0.00165	0.00261	-0.0018	0.00199	-0.00158	0.0014	0.00142	0.00137	0.00243		7076.71	0.000152838	0.000233327	0.000310926	0.000271688	0.00042204	0.000251035										0.95107	15.8924	16.0892	11.8811	11.8548	8.3948	8.14529	4.78218	4.91099		0.95107	9.4604	21.1789	9.64573	20.187
7081.83	0.0033	0.00314	0.00279	0.00251	0.00478	2.73648e-05	0.00254	-0.000903651	0.00199	0.00198	0.00198	0.00273		7081.83	9.74676e-05	0.000268371	0.000328369	0.000325848	0.000403335	0.000375086										0.98175	16.0038	16.1382	11.7515	11.7158	8.49914	8.26023	4.75443	4.90132		0.98175	9.60925	21.3344	9.8785	20.1661
7086.72	0.00287	0.0041	0.00402	0.00361	0.00541	0.00127	0.00341	0.000138822	0.00268	0.0027	0.00281	0.00393		7086.72	0.000122091	0.000303805	0.000386045	0.000351645	0.000205194	0.000260504										1.01243	16.1579	16.2244	11.6527	11.6225	8.57177	8.34557	4.71291	4.86627		1.01243	9.68865	21.4606	10.0326	20.1395
7091.62	0.00396	0.00575	0.00564	0.00461	0.00583	0.00188	0.00447	0.00144	0.0036	0.00363	0.00372	0.00511		7091.62	0.000126922	0.000235955	0.000323579	0.00030324	0.000382082	0.000321783										1.04311	16.3465	16.3556	11.6468	11.6431	8.6103	8.39822	4.66389	4.81013		1.04311	9.696	21.5523	10.0931	20.1174
7096.62	0.00492	0.0069	0.00719	0.00776	0.00832	0.00456	0.00645	0.00365	0.0049	0.00489	0.00534	0.00722		7096.62	0.000242104	0.00038217	0.000478816	0.00059953	0.000523378	0.000746301										1.07379	16.5612	16.5315	11.7716	11.7999	8.61511	8.4185	4.61867	4.74161		1.07379	9.63946	21.6121	10.0517	20.1164
7101.75	0.00839	0.01051	0.01036	0.01134	0.01212	0.00931	0.01025	0.00844	0.00712	0.00712	0.00812	0.01079		7101.75	0.000662288	0.000961525	0.000694314	0.00105	0.00118	0.000895771										1.10447	16.7947	16.7457	12.0001	12.0488	8.59023	8.41095	4.59452	4.67622		1.10447	9.5432	21.6509	9.90842	20.1423
7102.3	0.01005	0.01114	0.01123	0.01163	0.01271	0.00991	0.0109	0.00958	0.00744	0.00749	0.00853	0.01089		7102.3	0.000641126	0.000721988	0.00116	0.000754013	0.000985181	0.00117										1.13515	17.0404	16.9884	12.2878	12.3449	8.54429	8.38538	4.61101	4.63804		1.13515	9.45393	21.6878	9.67614	20.1824
7102.75	0.00975	0.01141	0.01176	0.01199	0.01323	0.01089	0.01138	0.01019	0.00773	0.00782	0.0089	0.01143		7102.75	0.000224712	0.0007314	0.000926579	0.00105	0.000821623	0.00121										1.16583	17.2924	17.2488	12.6043	12.6608	8.49157	8.35768	4.67949	4.65411		1.16583	9.44033	21.7467	9.38974	20.2225
7103.35	0.01027	0.01219	0.01235	0.01283	0.01357	0.01159	0.012	0.01086	0.00809	0.00824	0.00939	0.01213		7103.35	0.000162135	0.000735957	0.00112	0.00114	0.000967467	0.00109										1.19651	17.5448	17.5161	12.9304	12.9797	8.45221	8.34924	4.79632	4.73731		1.19651	9.5637	21.8496	9.13216	20.253
7103.8	0.00992	0.01248	0.01305	0.01328	0.01421	0.01234	0.01287	0.0116	0.00847	0.00865	0.00989	0.01272		7103.8	0.000346807	0.000566172	0.00104	0.000794636	0.00173	0.00114										1.22718	17.7915	17.7802	13.2523	13.2895	8.44973	8.38287	4.9486	4.87773		1.22718	9.83182	22.0075	9.06615	20.2672
7104.32	0.0109	0.01285	0.01345	0.01354	0.01564	0.01308	0.01398	0.0127	0.00886	0.0091	0.01051	0.01341		7104.32	0.000859572	0.00102	0.000834021	0.000976631	0.00213	0.00108										1.25786	18.0265	18.0317	13.5589	13.5807	8.50425	8.47476	5.12235	5.05512		1.25786	10.2014	22.2163	9.3101	20.2606
7104.84	0.01188	0.01387	0.014	0.01425	0.01685	0.01387	0.01502	0.0135	0.00922	0.00959	0.01102	0.01418		7104.84	0.000680414	0.00125	0.00104	0.0013	0.00158	0.000966017										1.28854	18.2436	18.2621	13.841	13.8456	8.62389	8.62749	5.30565	5.25076		1.28854	10.6166	22.4595	9.77029	20.2304
7105.32	0.01249	0.01459	0.01461	0.01489	0.01754	0.01436	0.01644	0.01463	0.00964	0.01017	0.01173	0.01509		7105.32	0.000313085	0.00123	0.00136	0.00184	0.00182	0.00102										1.31922	18.4366	18.4637	14.0906	14.0781	8.80173	8.83043	5.48861	5.45013		1.31922	11.0291	22.714	10.3154	20.1769
7105.82	0.01234	0.01552	0.01558	0.0162	0.01899	0.01522	0.01803	0.01617	0.01011	0.01077	0.01248	0.01571		7105.82	0.000815747	0.00144	0.00184	0.00243	0.00228	0.00164										1.3499	18.5993	18.6301	14.301	14.273	9.02064	9.06577	5.66289	5.6419		1.3499	11.4011	22.9562	10.8673	20.107
7106.29	0.0142	0.01656	0.01678	0.01755	0.02025	0.01662	0.01974	0.01717	0.01064	0.01137	0.01326	0.01635		7106.29	0.00109	0.00136	0.00196	0.00221	0.00208	0.00197										1.38058	18.7262	18.7556	14.4671	14.4265	9.26017	9.31417	5.82128	5.81696		1.38058	11.7034	23.1649	11.3776	20.0746
7106.79	0.01487	0.01736	0.01792	0.01852	0.02146	0.01799	0.02224	0.01872	0.01123	0.01218	0.01444	0.01742		7106.79	0.000598306	0.00102	0.0018	0.00173	0.00212	0.00189										1.41126	18.812	18.8358	14.5848	14.5355	9.50071	9.55768	5.95755	5.96782		1.41126	11.9151	23.3234	11.8126	20.1603
7107.29	0.01549	0.01792	0.01896	0.01941	0.02287	0.01934	0.02504	0.02074	0.01196	0.01315	0.01581	0.01866		7107.29	0.0011	0.00108	0.00184	0.00217	0.00324	0.00205										1.44194	18.8524	18.8676	14.6516	14.5983	9.72512	9.78059	6.06643	6.08844		1.44194	12.0228	23.4199	12.1473	20.2826
7107.77	0.01733	0.01877	0.02012	0.02081	0.02532	0.02091	0.02935	0.0229	0.01281	0.01429	0.01749	0.02011		7107.77	0.00103	0.00168	0.00237	0.00337	0.00442	0.00297										1.47262	18.8442	18.8488	14.6661	14.6139	9.91896	9.96971	6.14366	6.17409		1.47262	12.0213	23.4485	12.3643	20.4107
7108.2	0.01759	0.02003	0.02154	0.02283	0.02789	0.02325	0.0356	0.02548	0.01377	0.0155	0.01955	0.0218		7108.2	0.00073633	0.00226	0.00305	0.0042	0.00528	0.00404										1.5033	18.7852	18.779	14.6285	14.5822	10.0705	10.1143	6.18603	6.22143		1.5033	11.9127	23.4087	12.4537	20.5316
7108.77	0.01926	0.02217	0.02406	0.02568	0.03233	0.02724	0.04525	0.03058	0.01553	0.01795	0.02364	0.02456		7108.77	0.00182	0.00297	0.0041	0.00565	0.00821	0.00614										1.53398	18.6748	18.6586	14.5402	14.5041	10.1707	10.2062	6.1915	6.2285		1.53398	11.7071	23.3059	12.413	20.6345
7109.24	0.02185	0.02454	0.02685	0.02938	0.03846	0.03277	0.0617	0.03729	0.01764	0.02058	0.02877	0.02861		7109.24	0.00227	0.00416	0.00611	0.00845	0.01358	0.01004										1.56466	18.5139	18.4895	14.4038	14.3812	10.2133	10.2398	6.15924	6.19473		1.56466	11.4211	23.1502	12.2466	20.7097
7109.72	0.02441	0.02814	0.03173	0.03507	0.04948	0.04224	0.0883	0.04631	0.02005	0.02525	0.03795	0.03339		7109.72	0.00276	0.00585	0.00976	0.01228	0.02105	0.01593										1.59534	18.3049	18.2749	14.223	14.2159	10.1943	10.2119	6.0896	6.12095		1.59534	11.0776	22.9557	11.9661	20.7492
7110.17	0.02805	0.03266	0.03863	0.04266	0.06367	0.05575	0.1262	0.05602	0.02389	0.03091	0.05033	0.0382		7110.17	0.00401	0.00843	0.01322	0.01657	0.02442	0.02102										1.62602	18.0518	18.0193	14.0027	14.0114	10.1129	10.1223	5.98419	6.0093		1.62602	10.7043	22.7391	11.589	20.7495
7110.65	0.03341	0.04004	0.04789	0.05322	0.07914	0.07291	0.16959	0.06675	0.02953	0.0387	0.06572	0.04122		7110.65	0.00541	0.01353	0.01615	0.01989	0.02179	0.01904										1.6567	17.7601	17.7282	13.7485	13.7718	9.97056	9.97283	5.84576	5.86319		1.6567	10.3319	22.5173	11.1381	20.715
7111.17	0.04166	0.0538	0.05999	0.06601	0.09185	0.0853	0.20869	0.07617	0.03883	0.05286	0.0779	0.04289		7111.17	0.00772	0.02157	0.01965	0.02136	0.01595	0.01201										1.68738	17.4366	17.4081	13.4666	13.5019	9.77133	9.76801	5.67815	5.68716		1.68738	9.99179	22.3046	10.6409	20.6677
7111.63	0.05188	0.07162	0.07277	0.07753	0.09972	0.09154	0.24123	0.08317	0.04705	0.06722	0.08187	0.0443		7111.63	0.00929	0.02772	0.02206	0.02216	0.01281	0.00915										1.71806	17.0894	17.0666	13.1642	13.2075	9.52159	9.51444	5.48616	5.48668		1.71806	9.71078	22.1102	10.1292	20.6597
7112.13	0.06387	0.09486	0.08782	0.09105	0.10761	0.09893	0.2697	0.08973	0.05434	0.0805	0.07959	0.04639		7112.13	0.00812	0.02484	0.01998	0.01994	0.01178	0.00905										1.74874	16.7276	16.7119	12.8486	12.895	9.22976	9.22063	5.2754	5.26801		1.74874	9.50311	21.9358	9.64097	20.7636
7112.63	0.07159	0.11005	0.09909	0.10101	0.11502	0.10559	0.2956	0.09653	0.06151	0.08337	0.07583	0.04822		7112.63	0.00576	0.01269	0.0135	0.01351	0.01235	0.00734										1.77942	16.3608	16.353	12.5275	12.5714	8.90602	8.89673	5.05218	5.03799		1.77942	9.36228	21.7754	9.22544	21.0095
7113.15	0.0787	0.11463	0.10587	0.107	0.12407	0.11045	0.31813	0.10508	0.06596	0.07934	0.07145	0.05011		7113.15	0.00252	-0.000746795	0.00604	0.00685	0.01691	0.00608										1.8101	15.9995	15.9993	12.2085	12.2444	8.56201	8.55415	4.82336	4.80387		1.8101	9.26204	21.618	8.95076	21.3727
7113.63	0.07758	0.10883	0.10721	0.1093	0.13677	0.11499	0.33661	0.11532	0.06588	0.07508	0.06857	0.05292		7113.63	-0.00248	-0.00897	0.000956485	0.00436	0.02582	0.00917										1.84078	15.6552	15.6612	11.8995	11.922	8.21064	8.2054	4.59646	4.5733		1.84078	9.16898	21.4511	8.87537	21.82
7114.1	0.07252	0.10132	0.10686	0.11159	0.15634	0.12405	0.34994	0.13048	0.06514	0.07322	0.06852	0.05796		7114.1	-0.00346	-0.00635	0.00231	0.00805	0.03707	0.01616										1.87146	15.3439	15.3533	11.6085	11.6125	7.86639	7.86438	4.38073	4.35505		1.87146	9.05647	21.265	8.95799	22.3255
7114.61	0.06884	0.09902	0.10995	0.11882	0.18425	0.13978	0.35943	0.15379	0.06596	0.07416	0.07218	0.06615		7114.61	-0.000423221	-0.000207462	0.00867	0.01725	0.04878	0.0245										1.90214	15.1401	15.1396	11.3454	11.3248	7.54815	7.54882	4.19508	4.16613		1.90214	8.91066	21.0552	9.09051	22.8678
7115.13	0.07117	0.10091	0.11874	0.13242	0.22223	0.16379	0.36736	0.18545	0.06775	0.07693	0.07866	0.07808		7115.13	0.00253	0.00357	0.01553	0.02516	0.05877	0.03354										1.93282	15.269	15.255	11.1409	11.0811	7.29751	7.29686	4.13342	4.11428		1.93282	8.73007	20.8232	9.20198	23.4278
7115.63	0.07508	0.10443	0.13075	0.14875	0.26297	0.19353	0.37706	0.22403	0.07053	0.08244	0.08919	0.0955		7115.63	0.00477	0.00553	0.02053	0.0314	0.06365	0.04242										1.9635	15.4575	15.4455	11.1708	11.1803	7.25112	7.23999	4.24514	4.23729		1.9635	8.5226	20.5767	9.26489	23.9871
7116.13	0.08293	0.10928	0.14583	0.16984	0.30566	0.23075	0.39153	0.27023	0.0732	0.09034	0.10403	0.1206		7116.13	0.00742	0.00718	0.02441	0.03765	0.06777	0.05177										1.99418	15.6058	15.5988	11.322	11.3642	7.397	7.38187	4.37099	4.35955		1.99418	8.30227	20.3313	9.27472	24.5282
7116.63	0.0935	0.11536	0.16303	0.19324	0.35215	0.27519	0.41379	0.32337	0.07625	0.10115	0.12368	0.16099		7116.63	0.01068	0.00914	0.02737	0.04151	0.0691	0.0547										2.02485	15.7026	15.7025	11.4522	11.5088	7.55028	7.53546	4.47296	4.45372		2.02485	8.09032	20.1356	9.2388	25.0349
7117.13	0.10957	0.12323	0.18221	0.21897	0.39652	0.31726	0.44302	0.38316	0.08032	0.11787	0.15489	0.21471		7117.13	0.01486	0.01212	0.03113	0.04602	0.06734	0.05534										2.05553	15.7453	15.7532	11.5499	11.6103	7.66187	7.65003	4.54367	4.51497		2.05553	8.13106	20.1998	9.17098	25.4924
7117.66	0.13157	0.13443	0.2051	0.24902	0.44271	0.36473	0.47642	0.44933	0.08774	0.14317	0.19268	0.30361		7117.66	0.02101	0.01803	0.03509	0.05332	0.06885	0.06058										2.08621	15.7357	15.7516	11.6173	11.6708	7.72184	7.71602	4.58076	4.54212		2.08621	8.30699	20.3623	9.08815	25.8883
7118.11	0.15998	0.14958	0.22669	0.2792	0.48465	0.41041	0.5125	0.50629	0.0973	0.16631	0.22565	0.40837		7118.11	0.02946	0.02638	0.04099	0.06238	0.07138	0.06237										2.11689	15.6795	15.702	11.6625	11.6977	7.7306	7.73425	4.58403	4.53588		2.11689	8.4664	20.4878	9.00709	26.2123
7118.61	0.20403	0.17394	0.25792	0.32043	0.53221	0.45842	0.54902	0.56675	0.11373	0.20448	0.26912	0.54288		7118.61	0.03795	0.03633	0.05108	0.06681	0.07187	0.05994										2.14757	15.5898	15.6147	11.6994	11.7052	7.69597	7.71273	4.55485	4.49853		2.14757	8.62653	20.5598	8.94104	26.4573
7119.14	0.25684	0.20721	0.29641	0.36061	0.58095	0.50746	0.58929	0.62498	0.13509	0.24691	0.30919	0.67913		7119.14	0.04143	0.04734	0.05962	0.07082	0.0682	0.05864										2.17825	15.4945	15.5129	11.7465	11.7169	7.63598	7.66876	4.49625	4.43405		2.17825	8.82042	20.5814	8.89701	26.6188
7119.66	0.31326	0.25069	0.34087	0.40882	0.62616	0.55553	0.63029	0.67851	0.16563	0.29581	0.35408	0.82645		7119.66	0.04314	0.06172	0.06863	0.07808	0.06624	0.05818										2.20893	15.4511	15.4478	11.8228	11.7619	7.58537	7.63311	4.41328	4.34916		2.20893	9.08159	20.5784	8.87603	26.6954
7120.17	0.36788	0.30465	0.38943	0.45526	0.66962	0.60143	0.67005	0.72858	0.20565	0.34633	0.40274	0.94961		7120.17	0.04162	0.07549	0.0787	0.07767	0.06763	0.05964										2.23961	15.5243	15.4935	11.9409	11.8638	7.59608	7.64839	4.31508	4.2571		2.23961	9.4288	20.6093	8.87709	26.6883
7120.69	0.42045	0.37059	0.44834	0.50258	0.71692	0.65222	0.70586	0.78473	0.2611	0.40126	0.45509	1.03741		7120.69	0.03992	0.08619	0.09062	0.08094	0.07021	0.06231										2.27029	15.7066	15.6615	12.1027	12.0277	7.70447	7.74569	4.22327	4.1927		2.27029	9.86219	20.7448	8.90216	26.6011
7121.22	0.47321	0.44474	0.51528	0.55639	0.76607	0.70486	0.73832	0.84718	0.32596	0.45842	0.51352	1.13213		7121.22	0.04342	0.09075	0.09413	0.08702	0.07172	0.06487										2.30097	15.949	15.9019	12.3016	12.2428	7.89829	7.92046	4.19568	4.21868		2.30097	10.3684	21.0042	8.95809	26.4397
7121.74	0.5349	0.51757	0.57921	0.61079	0.81533	0.75961	0.7673	0.91653	0.39526	0.51315	0.57039	1.21094		7121.74	0.04483	0.08515	0.09168	0.08792	0.07122	0.06811										2.33165	16.2172	16.1749	12.5265	12.4918	8.14384	8.147	4.27499	4.32521		2.33165	10.9263	21.3584	9.05331	26.2115
7122.22	0.58644	0.57695	0.63685	0.66069	0.85942	0.81214	0.79235	0.9829	0.45742	0.56986	0.62264	1.26266		7122.22	0.04261	0.07864	0.08757	0.08684	0.06735	0.07117										2.36233	16.491	16.4574	12.7658	12.758	8.41305	8.40016	4.40814	4.46087		2.36233	11.5106	21.7712	9.19169	25.9251
7122.7	0.63707	0.63278	0.68965	0.70866	0.89984	0.86712	0.81519	1.04765	0.5183	0.63215	0.67147	1.2862		7122.7	0.0423	0.07339	0.08149	0.08461	0.05943	0.06925										2.39301	16.7561	16.7339	13.0077	13.0262	8.68592	8.66053	4.55591	4.60243		2.39301	12.0946	22.2115	9.36884	25.5902
7123.25	0.69473	0.69137	0.74724	0.76288	0.93805	0.92288	0.83534	1.11125	0.59139	0.69741	0.71867	1.28618		7123.25	0.03957	0.06586	0.07487	0.08142	0.05018	0.05708										2.42369	17.0017	16.9923	13.2419	13.2833	8.94746	8.91328	4.70304	4.73963		2.42369	12.6515	22.6525	9.57305	25.2164
7123.73	0.74026	0.7377	0.79181	0.80758	0.96762	0.96094	0.85453	1.15478	0.64697	0.75398	0.75496	1.26944		7123.73	0.0362	0.06542	0.06865	0.07658	0.04632	0.04644										2.45437	17.2187	17.2226	13.4586	13.5181	9.18596	9.14667	4.84155	4.86633		2.45437	13.1568	23.0705	9.78859	24.8139
7124.3	0.79018	0.79769	0.84174	0.85702	1.00155	0.99828	0.87238	1.19581	0.72758	0.81807	0.7992	1.2427		7124.3	0.03698	0.07161	0.07017	0.07299	0.04236	0.03956										2.48505	17.4	17.4166	13.6494	13.7208	9.39218	9.35137	4.96604	4.97821		2.48505	13.5892	23.4449	9.99862	24.3925
7124.78	0.83751	0.85253	0.88846	0.89788	1.02596	1.02651	0.8898	1.22566	0.80562	0.87696	0.83164	1.22867		7124.78	0.0405	0.0722	0.07241	0.07082	0.03845	0.03814										2.51573	17.5402	17.5679	13.8072	13.8838	9.55907	9.52016	5.07253	5.07216		2.51573	13.9321	23.7594	10.1873	23.9615
7125.28	0.88985	0.90649	0.93522	0.93863	1.05034	1.05684	0.90768	1.2579	0.88653	0.93636	0.86551	1.22407		7125.28	0.04256	0.06622	0.06654	0.06342	0.03864	0.03759										2.54641	17.6354	17.6719	13.9264	14.0011	9.68172	9.64777	5.15814	5.14606		2.54641	14.1744	24.0022	10.3409	23.5301
7125.78	0.94472	0.95461	0.97652	0.97285	1.07617	1.08557	0.92634	1.29218	0.96418	0.98813	0.89606	1.22745		7125.78	0.04416	0.06227	0.06022	0.05617	0.03434	0.03517										2.57709	17.6838	17.7256	14.0026	14.0687	9.7573	9.7309	5.22096	5.19868		2.57709	14.3113	24.167	10.449	23.1066
7126.22	0.99275	0.99548	1.00932	1.00064	1.0932	1.10836	0.94585	1.322	1.0219	1.0366	0.92471	1.22984		7126.22	0.04779	0.06078	0.05688	0.05244	0.02882	0.03192										2.60777	17.6848	17.7283	14.0335	14.0848	9.78496	9.76808	5.25998	5.22956		2.60777	14.3438	24.2539	10.505	22.6986
7126.79	1.0648	1.04668	1.05078	1.03402	1.11285	1.13434	0.96852	1.35604	1.10615	1.10569	0.95544	1.22345		7126.79	0.04401	0.05296	0.05176	0.04804	0.02428	0.02599										2.63845	17.6398	17.6807	14.0182	14.0494	9.76577	9.75963	5.27505	5.23896		2.63845	14.2791	24.2691	10.5062	22.3126
7127.22	1.10686	1.07922	1.07877	1.05764	1.12578	1.15022	0.9925	1.36933	1.16592	1.15665	0.97929	1.20873		7127.22	0.03546	0.04593	0.04698	0.04488	0.01945	0.0216										2.66913	17.5517	17.5855	13.9578	13.9645	9.70249	9.70752	5.26679	5.22777		2.66913	14.1295	24.225	10.4543	21.9542
7127.79	1.15142	1.1155	1.11158	1.08645	1.13707	1.16682	1.01723	1.36636	1.22442	1.22354	1.00998	1.18557		7127.79	0.02745	0.03656	0.03886	0.04536	0.01295	0.01249										2.69981	17.4248	17.4471	13.8548	13.834	9.59938	9.61518	5.23656	5.19737		2.69981	13.9115	24.1396	10.3553	21.6273
7128.27	1.17876	1.13924	1.13339	1.11312	1.14361	1.17196	1.04074	1.34222	1.26464	1.27595	1.03439	1.1617		7128.27	0.02044	0.02925	0.03221	0.04748	0.00284	0.00208										2.73049	17.2646	17.2711	13.7135	13.6633	9.46193	9.48726	5.18629	5.1496		2.73049	13.6446	24.0346	10.2185	21.3341
7128.68	1.19721	1.15554	1.14877	1.13624	1.14081	1.17011	1.06073	1.31031	1.28761	1.31715	1.05386	1.14184		7128.68	0.01722	0.02436	0.02825	0.04507	-0.0073	-0.00673										2.76117	17.0779	17.0645	13.5398	13.459	9.29649	9.32941	5.11853	5.08664		2.76117	13.3498	23.9334	10.0566	21.0748
7129.26	1.21815	1.17426	1.16793	1.1636	1.13256	1.15798	1.07777	1.25375	1.3084	1.35903	1.07802	1.11479		7129.26	0.00985	0.02101	0.02156	0.03976	-0.0124	-0.01662										2.79185	16.8722	16.8349	13.3407	13.2288	9.11003	9.14799	5.03629	5.01102		2.79185	13.0487	23.8568	9.8843	20.8472
7129.73	1.22358	1.18909	1.17937	1.18544	1.12336	1.14304	1.08801	1.20396	1.32395	1.38537	1.09438	1.1002		7129.73	0.00696	0.01951	0.01828	0.03736	-0.01573	-0.01998										2.82252	16.656	16.5908	13.1246	12.9813	8.90974	8.9498	4.94317	4.92572		2.82252	12.7611	23.819	9.71652	20.6473
7130.24	1.23421	1.20301	1.19097	1.20612	1.11156	1.1263	1.08985	1.15356	1.34226	1.39982	1.10942	1.08834		7130.24	0.00508	0.01615	0.01628	0.02789	-0.017	-0.02004										2.8532	16.4384	16.341	12.9009	12.7252	8.70272	8.74176	4.8435	4.83433		2.8532	12.5049	23.8243	9.56667	20.4696
7130.74	1.23573	1.21343	1.20028	1.2183	1.10028	1.11052	1.08347	1.11012	1.36374	1.40255	1.12342	1.07874		7130.74	0.0027	0.01217	0.0106	0.01142	-0.01707	-0.01953										2.88388	16.2294	16.0943	12.6799	12.4694	8.49574	8.53072	4.74271	4.74152		2.88388	12.2939	23.8668	9.44371	20.3087
7131.19	1.23965	1.22042	1.20407	1.21933	1.08953	1.09617	1.0718	1.07709	1.38426	1.3933	1.13418	1.07183		7131.19	0.00165	0.00903	0.00458	-0.00358	-0.01756	-0.01833										2.91456	16.0397	15.8601	12.4721	12.2223	8.2949	8.32314	4.6481	4.65375		2.91456	12.1372	23.9323	9.34993	20.1607
7131.65	1.23886	1.22539	1.20505	1.21341	1.0787	1.08356	1.0557	1.05015	1.39801	1.37598	1.14417	1.06518		7131.65	-0.000598216	0.00479	-0.000368071	-0.01403	-0.0152	-0.01452										2.94524	15.8804	15.6479	12.2885	11.992	8.10553	8.12499	4.56967	4.58021		2.94524	12.0383	24.0032	9.28045	20.0432
7132.13	1.2375	1.22633	1.2026	1.20281	1.07027	1.07414	1.03816	1.02921	1.404	1.3488	1.15276	1.05948		7132.13	-0.00219	-0.00173	-0.00775	-0.02472	-0.01104	-0.0113										2.97592	15.7619	15.4693	12.1381	11.786	7.93199	7.94153	4.52014	4.53292		2.97592	11.9952	24.0617	9.22558	20.1286
7132.63	1.23242	1.22169	1.1942	1.1838	1.064	1.06549	1.02007	1.01114	1.39978	1.31581	1.16032	1.05215		7132.63	-0.00557	-0.00908	-0.01449	-0.03422	-0.01081	-0.01024										3.0066	15.6895	15.3403	12.0267	11.6106	7.77766	7.77724	4.51109	4.52352		3.0066	12.0003	24.0933	9.1747	20.2511
7133.09	1.22318	1.21263	1.18378	1.16349	1.0564	1.05793	1.00415	0.99785	1.38751	1.28893	1.16637	1.04677		7133.09	-0.0073	-0.01457	-0.01834	-0.03733	-0.013	-0.00849										3.03728	15.659	15.2787	11.9537	11.4712	7.64486	7.63572	4.54521	4.5562		3.03728	12.0419	24.0876	9.11962	20.3639
7133.59	1.21393	1.19901	1.16979	1.14065	1.04725	1.05243	0.98916	0.98451	1.36576	1.26118	1.17396	1.04061		7133.59	-0.00738	-0.01751	-0.02032	-0.03463	-0.00997	-0.00531										3.06796	15.6565	15.2795	11.911	11.3701	7.5349	7.51952	4.61411	4.62446		3.06796	12.1053	24.0383	9.05625	20.4609
7134.1	1.20328	1.18453	1.15596	1.12165	1.04232	1.04864	0.97739	0.97193	1.34276	1.23587	1.18118	1.03457		7134.1	-0.00957	-0.01583	-0.0179	-0.02605	-0.00763	-0.00471										3.09864	15.665	15.3064	11.8858	11.3042	7.44792	7.42977	4.70502	4.71643		3.09864	12.1747	23.9435	8.98464	20.5374
[truncated: 1,897 more rows]
[truncated: 9 more columns]

## Sheet: Figure 5
Figure 5a				Figure 5b								Figure 5c				Figure 5d			Figure 5e																		Figure 5f
[truncated: 52 more rows]

## Sheet: Fig S1
30 oC		150 oC		200 oC		350 oC		400 oC		450 oC		500 oC		550 oC		575 oC		600 oC		650 oC		700 oC		725 oC		750 oC		800 oC		850 oC		900 oC		30 oC
[truncated: 1,024 more rows]

[truncated: 29 more sheets: Fig S5, Fig S8, Fig S9, Fig S10, Fig S11, Fig S12, Fig S13, Fig S14, Fig S15, Fig S27, Fig S28, Fig S29, Fig S30, Fig S31, Fig S32, Fig S34, Fig S35, Fig S37, Fig S38, Fig S39 …]
